# Supplementary material for: Molecular Insights into Antimicrobial Resistance Traits of Multidrug Resistant Enteric Pathogens isolated from India
Source: Sci Rep. 2017 Oct 31;7:14468. doi: 10.1038/s41598-017-14791-1 (PMC5663842; doi:10.1038/s41598-017-14791-1)
Supplement: Supplementary file 2 — Supplementary Table S1 [file 41598_2017_14791_MOESM2_ESM.xlsx]

## Sheet: Sheet1
Sl No.	Isolation ID	Organism Name	Date of Isolation	LA/MHA	Gentamycin	Ampicillin	Kanamycin	Erythromycin	Spectinomycin	Streptomycin	Tetracycline	Rifampicin	Chloramphenicol	Neomycin	Zeocin	Polymyxin B	Ciprofloxacin	Sulfamethoxazole	Trimethoprim	Nalidixic Acid	Aztreonam	Imp
1	IDH 06597	Aeromonas spp	2014/05	Positive	S	S	S	R	I	S	R	R	R	S	S	I	S	R	S	S	S	S
2	IDH 06928	Aeromonas spp	2014/08	Positive	S	S	S	R	S	S	R	R	S	S	S	R	S	R	S	R	S	S
3	IDH 06985	Aeromonas spp	2014/09	Positive	S	R	S	R	R	R	R	I	I	S	S	R	S	R	R	R	R	S
4	IDH 06987	Aeromonas spp	2014/05	Positive	S	S	I	I	S	S	I	I	I	S	S	R	S	R	S	R	S	S
5	IDH 07052	Aeromonas spp	2014/11	Positive	S	R	S	R	R	I	I	R	I	S	S	R	S	R	R	R	S	S
6	IDH 07056	Aeromonas spp	2014/11	Positive	S	S	S	R	S	S	I	R	R	S	S	R	S	R	S	I	S	S
7	IDH 07087	Aeromonas spp	2014/10	Positive	S	R	S	S	S	S	R	R	R	S	S	R	S	R	R	R	S	S
8	IDH 07309	Aeromonas spp	2015/10	Positive	S	R	S	R	R	S	R	R	I	S	S	R	R	R	R	R	I	S
9	IDH 07327	Aeromonas spp	2015/10	Positive	S	S	S	R	R	S	I	R	R	S	R	R	S	R	S	S	S	S
10	MV95	E. coli	2013/06	Positive	R	R	R	R	S	R	R	R	S	S	S	S	R	R	R	R	R	S
11	MV1498	E. coli	2013/07	Positive	S	R	S	S	S	S	S	R	S	S	S	S	R	S	S	R	S	S
12	MV36025	E. coli	2013/07	Positive	S	R	R	R	S	R	R	R	R	S	S	S	R	R	R	R	S	S
13	MV36126	E. coli	2013/08	Positive	S	S	S	S	S	S	S	R	S	S	S	S	R	R	R	R	S	S
14	MV36131	E. coli	2013/08	Positive	S	R	S	S	S	S	S	R	S	S	R	R	R	R	R	R	S	S
15	MV36136	E. coli	2013/08	Positive	S	R	S	S	S	R	R	R	R	S	S	S	R	R	R	R	S	S
16	MV36601	E. coli	2013/09	Positive	S	S	S	S	S	S	S	R	S	S	S	S	R	S	S	R	S	S
17	MV36605	E. coli	2013/09	Positive	R	R	R	R	S	S	R	R	S	S	S	S	R	S	R	R	R	S
18	MV36606	E. coli	2013/09	Positive	S	S	S	S	S	S	R	R	S	S	S	S	R	S	S	R	S	S
19	MV36609	E. coli	2013/09	Positive	S	R	S	S	S	S	S	R	S	S	S	S	R	R	R	R	R	S
20	MV36615	E. coli	2013/09	Positive	S	S	S	S	S	S	S	R	S	S	S	S	R	R	S	R	S	S
21	MV36626	E. coli	2013/09	Positive	S	S	S	R	S	S	R	R	S	S	S	S	R	R	S	R	S	S
22	MV36628	E. coli	2013/09	Positive	R	R	R	S	S	S	R	R	S	S	S	S	R	R	R	R	R	S
23	MV36636	E. coli	2013/09	Positive	S	R	S	R	R	S	R	R	R	S	S	S	R	R	R	R	R	S
24	MV36637	E. coli	2013/09	Positive	R	R	R	R	S	R	R	R	S	S	S	S	R	R	R	R	R	S
25	MV40775	E. coli	2013/01	Positive	S	R	S	R	S	S	R	R	R	S	S	S	R	R	S	R	S	S
26	MV40873	E. coli	2013/07	Positive	S	S	S	S	S	S	R	R	R	S	S	S	R	R	S	R	S	S
27	MV40888	E. coli	2013/07	Positive	S	R	R	R	S	R	R	R	S	S	S	S	R	R	R	R	S	S
28	MV282403	E. coli	2013/08	Positive	S	R	R	R	S	R	R	R	S	S	S	S	R	R	R	R	R	S
29	MV292587	E. coli	2013/07	Positive	R	R	R	R	S	S	R	R	R	S	R	S	R	R	R	R	R	S
30	MV301352	E. coli	2013/08	Positive	R	R	R	R	S	S	R	R	S	S	S	S	R	R	R	R	R	S
31	MV307328	E. coli	2013/06	Positive	R	R	R	R	S	R	R	R	S	S	S	S	R	R	R	R	R	S
32	MV307559	E. coli	2013/07	Positive	S	R	R	R	S	S	R	R	R	S	S	S	R	R	R	R	R	S
33	MV308723	E. coli	2013/08	Positive	R	R	R	R	S	R	R	R	R	S	S	S	R	R	R	R	R	S
34	MV314044	E. coli	2013/09	Positive	R	R	R	R	S	S	R	R	S	S	S	S	R	S	S	R	R	S
35	MV317017	E. coli	2013/08	Positive	S	R	R	R	S	R	R	R	S	S	S	S	R	R	R	R	S	S
36	MV317181	E. coli	2013/07	Positive	R	R	R	S	R	S	R	R	R	S	S	S	R	R	R	R	R	S
37	MV317689	E. coli	2013/07	Positive	R	R	R	S	R	S	R	R	R	S	R	S	R	R	S	R	R	S
38	MV318879	E. coli	2013/07	Positive	S	R	S	S	S	S	R	R	R	S	S	S	S	R	R	R	S	S
39	MV318907	E. coli	2013/07	Positive	R	R	R	S	S	R	R	R	S	S	S	S	R	R	R	R	S	S
40	MV320993	E. coli	2013/07	Positive	R	R	R	S	S	R	R	R	S	S	S	S	R	R	R	R	R	S
41	MV323290	E. coli	2013/08	Positive	S	R	S	S	S	S	R	R	S	S	S	S	R	S	S	R	S	S
42	MV1321RS	E. coli	2013/06	Positive	S	R	R	R	S	R	R	R	R	S	S	S	R	R	S	R	S	S
43	MV36021	K. pneumoniae	2013/07	Positive	R	R	R	S	S	R	R	R	S	S	S	S	S	R	R	R	R	S
44	MV36045	K. pneumoniae	2013/07	Positive	S	R	R	S	S	R	R	R	S	S	S	S	S	R	R	R	S	S
45	MV36073	K. pneumoniae	2013/03	Positive	R	R	R	S	S	R	R	R	S	R	S	S	R	R	R	R	R	S
46	MV36808	K. pneumoniae	2013/07	Positive	R	R	R	R	R	R	R	R	R	R	R	S	R	R	R	R	R	R
47	MV36057	P. aeruginosa	2013/03	Positive	S	R	R	R	R	S	R	R	R	S	R	S	S	R	R	R	S	S
48	MV36081	P. aeruginosa	2013/03	Positive	S	R	R	R	R	S	R	R	R	S	R	S	S	R	R	R	R	S
49	MV36769	P. aeruginosa	2013/09	Positive	S	R	R	S	S	S	R	R	R	S	R	S	S	R	R	R	S	S
50	MV36770	P. aeruginosa	2013/04	Positive	S	R	R	S	S	S	S	R	R	S	R	S	S	R	R	R	S	S
51	MV36780	P. aeruginosa	2013/07	Positive	S	R	R	S	S	S	R	R	R	S	R	S	S	R	R	R	R	S
52	MV36783	P. aeruginosa	2013/02	Positive	S	R	R	S	S	S	R	R	R	S	R	S	S	R	R	R	S	S
53	MV36804	P. aeruginosa	2013/07	Positive	S	R	R	S	S	S	R	R	R	S	R	S	S	R	R	R	S	S
54	MV36805	P. aeruginosa	2013/07	Positive	S	R	R	R	S	S	R	R	R	S	R	S	S	R	R	R	S	S
55	MV36812	P. aeruginosa	2013/07	Positive	S	R	R	S	S	S	R	R	R	S	R	S	S	R	R	R	S	S
56	MV36813	P. aeruginosa	2013/08	Positive	S	R	R	S	S	S	R	R	R	S	R	S	S	R	R	R	S	S
57	MV36847	P. aeruginosa	2013/07	Positive	S	R	R	S	S	S	R	R	R	S	R	S	S	R	R	R	S	S
58	MV36852	P. aeruginosa	2013/09	Positive	S	R	R	R	S	S	R	R	R	S	R	S	S	R	R	R	S	S
59	MV5.1/W	P. aeruginosa	2013/09	Positive	S	R	R	R	R	S	R	R	R	S	R	S	S	R	R	R	R	S
60	MV5.2/W	P. aeruginosa	2013/09	Positive	S	R	R	R	R	S	R	R	R	S	R	S	S	S	S	R	R	S
61	MV36846	P. aeruginosa	2013/08	Positive	R	R	R	R	S	S	R	R	R	S	R	S	R	R	R	R	R	S
62	MV493	Providencia stuartii	2013/05	Positive	R	R	R	R	R	S	R	R	R	R	R	R	R	R	R	R	R	R
63	IDHVC KA14SAL12	S. AbonyII	2014	Positive	S	S	S	R	S	S	R	R	I	S	S	R	S	R	S	S	S	S
64	IDHVC WB14SAL01	S. AbonyII	2014	Positive	S	R	S	R	R	S	R	R	R	S	S	R	S	R	S	R	S	S
65	IDHVC TN14SAL108	S. Agona	2014	Positive	S	S	S	R	S	S	R	R	R	S	S	R	S	R	S	S	S	S
66	IDHVC TN14SAL109	S. Agona	2014	Positive	S	S	I	R	I	S	R	R	R	S	S	R	S	R	S	S	S	S
67	IDHVC TN14SAL11	S. Agona	2014	Positive	S	S	S	R	R	I	R	R	R	S	S	I	S	R	S	R	S	S
68	IDHVC TN14SAL110	S. Agona	2014	Positive	S	S	I	R	I	S	R	R	R	S	S	R	S	R	S	I	S	S
69	IDHVC TN14SAL111	S. Agona	2014	Positive	S	S	I	R	I	S	R	R	R	S	S	R	S	R	S	I	S	S
70	IDHVC TN14SAL12	S. Agona	2014	Positive	S	S	S	R	R	S	R	R	R	S	S	R	S	R	S	R	S	S
71	IDHVC TN14SAL13	S. Agona	2014	Positive	S	S	S	R	R	I	R	R	R	S	S	I	S	R	S	R	S	S
72	IDHVC TN14SAL14	S. Agona	2014	Positive	S	S	S	R	S	S	R	R	S	S	S	S	S	R	S	S	S	S
73	IDHVC TN14SAL15	S. Agona	2014	Positive	S	S	S	R	S	S	R	R	I	S	S	R	S	R	S	S	S	S
74	IDHVC TN14SAL16	S. Agona	2014	Positive	S	S	S	R	S	S	R	R	I	S	I	R	S	R	R	S	R	S
75	IDHVC TN14SAL17	S. Agona	2014	Positive	S	S	S	R	S	S	R	R	I	S	S	R	S	R	S	S	S	S
76	IDHVC TN14SAL18	S. Agona	2014	Positive	S	S	S	R	S	S	R	R	I	S	S	R	S	R	S	S	S	S
77	IDHVC TN14SAL19	S. Agona	2014	Positive	S	S	S	R	S	S	R	R	I	S	S	R	S	R	S	S	S	S
78	IDHVC TN14SAL20	S. Agona	2014	Positive	S	S	S	R	S	S	R	R	I	S	S	R	S	R	S	S	S	S
79	IDHVC TN14SAL22	S. Agona	2014	Positive	S	S	R	R	R	S	R	R	I	S	S	I	S	R	S	S	S	S
80	IDHVC TN14SAL23	S. Agona	2014	Positive	S	S	S	R	S	S	R	R	I	S	S	R	S	R	S	S	S	S
81	IDHVC TN14SAL59	S. Agona	2014	Positive	S	S	S	R	I	S	I	R	I	S	S	R	S	R	S	I	S	S
82	IDHVC TN14SAL62	S. Agona	2014	Positive	S	S	S	R	I	S	I	R	I	S	S	R	S	R	R	R	R	S
83	IDHVC TN14SAL74	S. Agona	2014	Positive	I	S	I	R	I	S	I	R	I	S	S	R	S	R	S	R	S	S
84	IDHVC TN14SAL79	S. Agona	2014	Positive	S	S	R	R	R	S	R	R	R	R	S	R	S	R	R	R	S	S
85	IDHVC TN14SAL83	S. Agona	2014	Positive	S	S	R	R	R	S	R	R	R	R	S	R	S	R	R	R	S	S
86	IDHVC TN14SAL84	S. Agona	2014	Positive	S	S	S	R	I	S	I	R	I	S	S	R	S	R	S	I	S	S
87	IDHVC TN14SAL85	S. Agona	2014	Positive	S	S	R	R	R	S	R	R	R	R	I	R	S	R	R	R	S	S
88	IDHVC TN14SAL86	S. Agona	2014	Positive	S	S	S	R	I	S	R	R	I	S	S	R	S	R	S	I	S	S
89	IDHVC TN14SAL87	S. Agona	2014	Positive	R	S	S	R	I	S	R	R	I	S	S	R	S	R	S	R	S	S
90	IDHVC TN14SAL99	S. Agona	2014	Positive	S	S	S	R	S	S	R	R	R	S	S	R	S	R	S	S	S	S
91	IDHVC DL12SAL02	S. Bareilly	2012	Positive	S	S	S	R	S	S	R	R	S	S	S	R	S	R	S	S	S	S
92	IDHVC KA14SAL09	S. Bareilly	2014	Positive	S	S	S	R	S	S	R	R	I	S	S	R	S	R	S	S	S	S
93	IDHVC KA13SAL03	S. Bovismorbificans	2013	Positive	S	S	S	R	S	s	R	R	S	S	S	R	S	R	S	S	S	S
94	IDHVC KA14SAL04	S. Bovismorbificans	2014	Positive	S	S	S	R	S	S	R	R	S	S	I	R	S	R	S	S	S	S
95	IDH 06656	S. boydii 1	2014/06	Positive	S	S	S	S	R	S	I	S	S	S	S	S	S	I	R	R	S	S
96	IDH 06198	S. boydii 12	2014/01	Positive	S	R	S	I	I	R	S	R	I	S	S	R	S	R	S	S	S	S
97	IDH 06720	S. boydii 2	2014/07	Positive	S	R	S	R	R	R	S	R	I	S	R	R	S	R	R	I	R	S
98	IDH 07132	S. boydii 2	2014/07	Positive	S	s	s	S	R	S	R	I	I	S	S	R	S	R	R	I	R	S
99	IDH 06669	S. boydii 8	2014/06	Positive	S	R	S	S	S	I	I	S	S	S	S	S	S	I	I	S	S	S
100	IDHVC KA12SAL05	S. Denver	2012	Positive	S	S	S	R	S	S	R	R	S	S	S	R	S	R	I	S	I	S
101	IDH 06370	S. dysenteriae 12	2014/03	Positive	S	R	S	R	S	R	S	R	S	S	S	S	S	R	S	I	S	S
102	IDHVC TN14SAL08	S. Emek	2014	Positive	S	S	S	R	R	S	R	R	R	S	S	I	S	R	R	S	S	S
103	IDHVC TN14SAL09	S. Emek	2014	Positive	S	S	S	R	R	S	R	R	R	S	S	S	S	R	R	S	S	S
104	IDHVC AS12SAL01	S. Enteritidis	2012	Positive	S	S	S	R	S	S	R	R	R	S	S	R	S	R	S	R	S	S
105	IDHVC AS12SAL02	S. Enteritidis	2012	Positive	I	R	S	R	R	S	R	R	R	S	S	R	S	R	S	R	S	S
106	IDHVC AS12SAL04	S. Enteritidis	2012	Positive	S	S	S	R	S	S	S	R	R	S	S	R	S	R	S	R	S	S
107	IDHVC AS12SAL11	S. Enteritidis	2012	Positive	S	S	S	R	R	S	R	R	R	S	S	R	S	R	S	R	S	S
108	IDHVC AS12SAL12	S. Enteritidis	2012	Positive	S	S	S	R	R	S	R	R	R	S	S	R	S	R	S	R	S	S
109	IDHVC AS12SAL14	S. Enteritidis	2012	Positive	S	S	S	R	R	S	S	R	R	S	S	R	S	R	S	R	S	S
110	IDHVC AS12SAL17	S. Enteritidis	2012	Positive	S	S	S	R	S	S	R	R	R	S	S	R	S	R	S	R	S	S
111	IDHVC AS12SAL21	S. Enteritidis	2012	Positive	S	S	S	R	S	S	R	R	R	S	S	S	S	R	S	R	S	S
112	IDHVC AS12SAL22	S. Enteritidis	2012	Positive	S	S	S	R	S	S	R	R	R	S	S	S	S	R	S	R	S	S
113	IDHVC AS12SAL31	S. Enteritidis	2012	Positive	S	R	S	R	S	S	R	R	R	S	S	R	S	R	S	S	S	S
114	IDHVC AS13SAL11	S. Enteritidis	2013	Positive	S	S	S	R	R	S	R	R	R	S	S	R	S	R	S	R	S	S
115	IDHVC AS13SAL12	S. Enteritidis	2013	Positive	S	S	S	R	R	S	R	R	R	S	S	R	S	R	S	R	S	S
116	IDHVC AS13SAL13	S. Enteritidis	2013	Positive	S	S	S	R	R	S	R	R	R	S	I	R	S	R	S	R	S	S
117	IDHVC AS13SAL14	S. Enteritidis	2013	Positive	S	S	S	R	R	S	R	R	R	S	S	R	S	R	S	R	S	S
118	IDHVC AS13SAL23	S. Enteritidis	2013	Positive	S	S	S	R	R	S	R	R	R	S	S	R	S	R	S	R	S	S
119	IDHVC AS13SAL24	S. Enteritidis	2013	Positive	S	S	S	R	R	S	R	R	R	S	S	S	S	R	S	R	S	S
120	IDHVC AS14SAL03	S. Enteritidis	2014	Positive	S	S	S	R	R	S	R	R	R	S	S	R	S	R	S	R	S	S
121	IDHVC AS14SAL10	S. Enteritidis	2014	Positive	S	S	S	R	R	S	R	R	R	S	S	R	S	R	S	R	S	S
122	IDHVC AS14SAL12	S. Enteritidis	2015	Positive	S	S	S	R	R	S	R	R	R	S	S	R	S	R	S	R	S	S
123	IDHVC AS14SAL14	S. Enteritidis	2015	Positive	S	S	S	R	R	S	R	R	R	S	S	R	S	R	S	R	S	S
124	IDHVC AS14SAL15	S. Enteritidis	2015	Positive	S	S	S	R	R	S	R	R	R	S	S	R	S	R	S	R	S	S
125	IDHVC AS14SAL16	S. Enteritidis	2015	Positive	S	S	S	R	R	S	R	R	R	S	S	R	S	R	S	R	S	S
126	IDHVC AS15SAL08	S. Enteritidis	2015	Positive	S	S	R	R	R	S	R	R	R	S	S	R	S	R	S	R	S	S
127	IDHVC DL12SAL08	S. Enteritidis	2012	Positive	S	S	S	R	S	S	R	R	S	S	S	R	S	R	S	R	S	S
128	IDHVC KA12SAL10	S. Enteritidis	2012	Positive	S	S	S	R	S	s	R	R	S	S	S	R	S	R	S	S	S	S
129	IDHVC KA13SAL02	S. Enteritidis	2013	Positive	S	S	S	R	S	s	R	R	S	S	S	R	S	R	S	S	S	S
130	IDHVC KA13SAL06	S. Enteritidis	2013	Positive	S	S	S	R	R	S	R	R	S	S	S	I	S	R	S	S	S	S
131	IDHVC KA13SAL08	S. Enteritidis	2013	Positive	S	S	S	R	S	S	R	R	S	S	S	R	S	R	S	R	S	S
132	IDHVC TN14SAL26	S. Enteritidis	2014	Positive	S	S	S	R	S	S	R	R	I	S	S	R	S	R	S	S	S	S
133	IDHVC TN14SAL27	S. Enteritidis	2014	Positive	S	S	S	R	S	S	R	R	I	S	S	I	S	R	S	S	S	S
134	IDHVC TN14SAL28	S. Enteritidis	2014	Positive	S	S	S	R	S	S	R	R	I	S	S	I	S	R	S	S	S	S
135	IDHVC TN14SAL29	S. Enteritidis	2014	Positive	S	S	R	R	R	S	R	R	I	S	S	R	S	R	S	S	S	S
136	IDHVC TN14SAL30	S. Enteritidis	2014	Positive	S	S	S	R	R	S	R	R	I	S	S	S	S	R	S	S	S	S
137	IDHVC TN14SAL31	S. Enteritidis	2014	Positive	S	S	S	R	S	S	R	R	I	S	S	S	S	R	S	S	S	S
138	IDHVC TN14SAL32	S. Enteritidis	2014	Positive	S	S	S	R	R	S	R	R	I	S	S	R	S	R	S	S	S	S
139	IDHVC TN14SAL33	S. Enteritidis	2014	Positive	S	S	I	R	I	S	I	R	I	S	S	R	S	R	S	I	S	S
140	IDHVC TN14SAL34	S. Enteritidis	2014	Positive	S	S	I	R	I	S	I	R	I	S	S	R	S	R	S	I	S	S
141	IDHVC TN14SAL35	S. Enteritidis	2014	Positive	S	S	I	R	I	S	R	R	I	S	S	R	S	R	S	I	S	S
142	IDHVC TN14SAL36	S. Enteritidis	2014	Positive	S	S	S	R	I	S	R	R	I	S	S	I	S	R	S	S	S	S
143	IDHVC TN14SAL37	S. Enteritidis	2014	Positive	S	S	I	R	S	S	R	R	I	S	S	R	S	R	S	S	S	S
144	IDHVC TN14SAL38	S. Enteritidis	2014	Positive	S	S	I	R	I	S	I	R	I	S	S	S	S	R	S	S	S	S
145	IDHVC TN14SAL39	S. Enteritidis	2014	Positive	S	S	S	R	I	S	R	R	R	S	S	R	S	R	S	I	I	S
146	IDHVC TN14SAL40	S. Enteritidis	2014	Positive	S	S	I	R	I	S	R	R	R	S	S	R	S	R	S	I	S	S
147	IDHVC TN14SAL41	S. Enteritidis	2014	Positive	S	S	I	R	I	S	R	R	I	S	S	S	S	R	S	I	S	S
148	IDHVC TN14SAL42	S. Enteritidis	2014	Positive	S	S	I	R	I	S	R	R	R	S	S	I	S	R	S	S	S	S
149	IDHVC TN14SAL43	S. Enteritidis	2014	Positive	S	S	S	R	S	S	R	R	I	S	S	S	S	R	S	S	S	S
150	IDHVC TN14SAL44	S. Enteritidis	2014	Positive	S	S	I	R	I	S	R	R	R	S	S	R	S	R	S	S	S	S
151	IDHVC TN14SAL45	S. Enteritidis	2014	Positive	S	S	I	R	I	S	R	R	I	S	S	R	S	R	S	I	S	S
152	IDHVC TN14SAL46	S. Enteritidis	2014	Positive	S	S	I	R	I	S	R	R	I	S	S	R	S	R	S	I	S	S
153	IDHVC TN14SAL47	S. Enteritidis	2014	Positive	S	S	I	R	I	S	R	R	R	S	S	R	S	R	S	R	S	S
154	IDHVC TN14SAL48	S. Enteritidis	2014	Positive	S	I	I	R	I	S	R	R	R	S	S	R	S	R	S	I	S	S
155	IDHVC TN14SAL49	S. Enteritidis	2014	Positive	S	S	I	R	I	S	R	R	R	S	S	R	S	R	R	I	R	S
156	IDHVC TN14SAL50	S. Enteritidis	2014	Positive	S	S	I	R	I	S	R	R	R	S	S	R	S	R	S	R	S	S
157	IDHVC WB12SAL03	S. Enteritidis	2014	Positive	S	S	S	R	I	S	R	R	R	S	S	R	S	R	S	R	S	S
158	IDH08482	S. flexneri 1a	2015/12	Positive	S	R	S	I	S	R	R	R	S	S	S	I	I	R	R	R	S	S
159	IDH 06342	S. flexneri 1b	2014/03	Positive	S	R	S	R	R	R	S	R	S	S	S	S	S	R	R	R	S	S
160	IDH 06607	S. flexneri 1b	2014/05	Positive	S	R	S	R	R	R	R	R	R	S	S	S	S	R	R	R	S	S
161	IDH 06713	S. flexneri 1b	2014/05	Positive	S	R	I	R	R	R	R	R	I	S	S	S	S	R	R	R	R	S
162	IDH 06985	S. flexneri 1b	2014/09	Positive	S	R	S	I	R	R	R	R	I	S	S	R	S	R	R	R	I	S
163	IDH 06993	S. flexneri 1b	2014/09	Positive	S	R	S	R	R	R	R	R	I	S	S	R	S	R	R	R	S	S
164	IDH 07108	S. flexneri 1b	2014/09	Positive	S	R	S	S	R	R	R	R	R	S	S	R	I	R	R	R	S	S
165	IDH 07126	S. flexneri 1b	2014/04	Positive	S	S	S	I	R	S	I	R	I	S	S	R	I	I	R	R	R	S
166	IDH 07374	S. flexneri 1b	2015/04	Positive	S	R	S	R	R	R	R	R	S	S	S	R	I	R	R	R	S	S
167	IDH 06877	S. flexneri 1c	2014/08	Positive	S	S	S	R	S	S	I	R	S	S	S	R	S	I	S	S	S	S
168	IDH 06329	S. flexneri 2a	2014/03	Positive	S	R	S	S	R	I	R	R	R	S	S	S	R	I	R	R	S	S
169	IDH 06558	S. flexneri 2a	2014/05	Positive	S	S	S	S	R	R	S	R	S	S	S	S	R	R	R	R	S	S
170	IDH 06570	S. flexneri 2a	2014/05	Positive	S	R	S	R	R	R	R	R	R	S	S	S	R	R	R	R	R	S
171	IDH 06634	S. flexneri 2a	2014/09	Positive	S	R	S	R	R	R	R	R	S	S	S	S	I	R	R	R	S	S
172	IDH 06768	S. flexneri 2a	2014/07	Positive	S	R	S	R	R	R	R	R	R	S	S	R	I	R	R	R	S	S
173	IDH 06838	S. flexneri 2a	2014/09	Positive	S	R	I	S	R	I	R	R	R	S	S	I	R	I	R	R	S	S
174	IDH 07145	S. flexneri 2a	2014/12	Positive	R	S	S	R	R	R	R	R	R	S	S	R	R	R	R	R	S	S
175	IDH 07250	S. flexneri 2a	2014/10	Positive	S	S	S	R	R	I	R	R	R	S	S	R	R	R	R	R	S	S
176	IDH 07261	S. flexneri 2a	2014/12	Positive	S	R	S	R	R	R	R	R	R	S	S	R	R	R	R	R	S	S
177	IDH 07289	S. flexneri 2a	2014/12	Positive	S	S	S	R	R	R	R	R	S	S	S	R	R	R	R	R	S	S
178	IDH 07332	S. flexneri 2a	2015/01	Positive	S	R	S	R	R	I	I	R	R	S	S	R	R	I	R	R	S	S
179	IDH 07497	S. flexneri 2a	2015/02	Positive	S	R	S	S	R	R	R	R	R	S	S	I	I	R	R	R	S	S
180	IDH 07512	S. flexneri 2a	2015/03	Positive	S	R	S	R	S	R	R	R	S	S	S	R	S	R	R	S	S	S
181	IDH 07518	S. flexneri 2a	2015/03	Positive	S	R	S	R	R	R	R	R	R	S	S	R	I	R	R	R	S	S
182	IDH 07563	S. flexneri 2a	2015/03	Positive	S	R	S	S	R	R	R	R	I	S	S	I	R	R	R	S	S	S
183	IDH 07594	S. flexneri 2a	2014/04	Positive	S	R	S	S	R	R	R	R	R	S	S	R	S	R	R	R	S	S
184	IDH 07762	S. flexneri 2a	2015/06	Positive	S	R	S	S	R	R	R	R	R	S	S	I	R	R	R	R	S	S
185	IDH 07808	S. flexneri 2a	2015/07	Positive	S	S	S	S	R	R	R	R	S	S	S	R	R	R	R	R	S	S
186	IDH07977	S. flexneri 2a	2015/08	Positive	S	R	S	S	R	R	R	R	R	S	S	I	R	R	R	R	S	S
187	IDH08078	S. flexneri 2a	2015/08	Positive	S	R	S	S	R	R	R	R	R	S	S	I	R	R	R	R	S	S
188	IDH08113	S. flexneri 2a	2015/08	Positive	S	R	S	S	R	R	R	R	R	S	S	I	R	R	R	R	S	S
189	IDH08184	S. flexneri 2a	2015/08	Positive	S	R	S	S	R	R	R	R	R	S	S	I	R	I	R	R	S	S
190	IDH08202	S. flexneri 2a	2015/08	Positive	S	S	S	S	R	I	R	R	S	S	S	R	R	I	R	R	S	S
191	IDH08280	S. flexneri 2a	2015/09	Positive	S	R	S	S	R	R	R	R	R	S	S	I	R	I	R	R	S	S
192	IDH08318	S. flexneri 2a	2015/09	Positive	S	R	S	S	R	I	R	R	R	S	S	I	R	S	R	R	R	S
193	IDH08334	S. flexneri 2a	2015/10	Positive	S	R	S	R	R	R	R	R	R	S	S	S	R	R	R	R	S	S
194	IDH08405	S. flexneri 2a	2015/11	Positive	S	R	S	S	R	R	R	R	R	S	S	I	R	R	R	R	S	S
195	IDH08409	S. flexneri 2a	2015/11	Positive	S	R	S	S	R	R	R	R	R	S	S	I	R	R	R	R	S	S
196	IDH08414	S. flexneri 2a	2015/11	Positive	S	S	S	S	S	S	S	S	S	S	S		S	S	S	S	S	S
197	IDH08420	S. flexneri 2a	2015/11	Positive	S	R	S	S	R	R	R	R	R	S	S	I	R	R	R	R	S	S
198	IDH08493	S. flexneri 2a	2015/12	Positive	S	R	S	S	R	R	R	R	R	S	S	I	R	R	R	R	S	S
199	IDH 06823	S. flexneri 2b	2014/04	Positive	S	R	S	R	R	R	R	R	R	S	S	I	I	R	R	R	S	S
200	IDH 07265	S. flexneri 2b	2014/12	Positive	S	R	S	R	R	I	R	R	R	S	S	R	I	S	R	R	R	S
201	IDH 07303	S. flexneri 2b	2014/12	Positive	S	R	S	R	R	I	R	R	I	S	S	R	I	R	R	R	S	S
202	IDH08213	S. flexneri 2b	2015/09	Positive	S	R	S	I	R	R	R	R	R	S	S	I	R	R	R	R	R	S
203	IDH08273	S. flexneri 2b	2015/09	Positive	S	R	S	S	R	R	R	R	R	S	S	I	R	I	R	R	S	S
204	IDH08498	S. flexneri 2b	2015/12	Positive	S	R	S	S	R	R	R	R	R	S	S	I	R	I	R	R	S	S
205	IDH 06675	S. flexneri 3a	2014/06	Positive	S	S	S	R	R	S	R	R	R	S	S	R	R	R	R	R	S	S
206	IDH 07124	S. flexneri 3a	2014/05	Positive	S	S	S	R	R	I	R	R	R	S	S	R	I	R	R	R	R	S
207	IDH 07222	S. flexneri 3a	2014/05	Positive	S	S	S	S	R	S	R	R	R	S	S	R		R	R	R	R	S
208	IDH 07224	S. flexneri 3a	2014/05	Positive	S	S	S	I	R	S	R	I	R	S	S	R	R	R	R	R	S	S
209	IDH 07345	S. flexneri 3a	2015/01	Positive	R	S	S	R	R	R	R	I	R	S	S	R	R	R	R	R	R	S
210	IDH 07383	S. flexneri 3a	2015/06	Positive	S	S	S	R	R	S	R	R	R	S	S	I	R	R	R	R	S	S
211	IDH 07592	S. flexneri 3a	2014/04	Positive	S	R	S	R	R	I	R	R	R	S	S	R	R	R	R	R	S	S
212	IDH 07619	S. flexneri 3a	2014/04	Positive	S	S	S	S	R	I	R	R	R	S	S	R	R	R	R	R	S	S
213	IDH08076	S. flexneri 3a	2015/08	Positive	S	R	S	S	R	R	R	R	R	S	S	I	R	R	R	R	R	S
214	IDH08131	S. flexneri 3a	2015/08	Positive	S	S	S	S	R	R	R	R	R	S	S	I	R	R	R	R	I	S
215	IDH08442	S. flexneri 3a	2015/11	Positive	S	S	S	S	R	I	R	R	R	S	S	I	R	R	R	R	S	S
216	IDH08460	S. flexneri 3a	2015/12	Positive	S	S	S	S	R	I	R	R	R	S	S	I	R	R	R	R	S	S
217	IDH08118	S. flexneri 3b	2015/08	Positive	S	S	S	S	R	I	S	R	S	S	S	I	S	I	R	R	S	S
218	IDH 06498	S. flexneri 4	2015/04	Positive	S	R	S	I	S	R	S	R	R	S	S	R	S	R	R	S	R	S
219	IDH 06577	S. flexneri 4	2015/05	Positive	S	R	I	R	R	R	R	R	R	S	S	S	S	R	R	R	R	S
220	IDH 06976	S. flexneri 4	2015/09	Positive	R	R	S	R	R	S	R	R	R	R	R	R	S	R	R	R	S	S
221	IDH 07191	S. flexneri 4	2015/11	Positive	S	R	S	S	R	S	R	I	R	S	S	R	S	R	R	R	R	S
222	IDH 07210	S. flexneri 4	2014/11	Positive	S	R	S	R	R	S	R	R	R	S	S	R	S	R	R	R	R	S
223	IDH 07232	S. flexneri 4	2014/05	Positive	S	R	S	R	R	S	R	R	R	S	S	R	S	S	R	R	S	S
224	IDH 07489	S. flexneri 4	2015/12	Positive	S	R	S	R	R	S	R	R	R	S	S	S	R	R	R	R	R	S
225	IDH 07860	S. flexneri 4	2015/07	Positive	S	S	S	S	S	S	I	R	R	S	S	I	S	R	S	S	R	S
226	IDH07968	S. flexneri 4	2015/08	Positive	S	R	S	S	R	R	R	R	R	S	S	I	R	R	R	R	S	S
227	IDH07989	S. flexneri 4	2015/08	Positive	S	R	S	R	R	R	R	R	R	S	S	I	R	R	R	R	R	S
228	IDH08306	S. flexneri 4	2015/09	Positive	S	R	S	R	R	R	R	R	R	S	S	I	R	R	R	R	R	S
229	IDH 07412	S. flexneri 4a	2015/02	Positive	S	R	S	R	S	R	I	R	S	S	S	R	S	R	R	S	S	S
230	IDH 07491	S. flexneri 4a	2015/03	Positive	S	R	S	R	R	S	R	R	R	S	S	R	R	R	R	R	R	S
231	IDH 07495	S. flexneri 4a	2015/03	Positive	S	R	S	R	S	R	R	R	S	I	S	R	S	R	R	S	S	S
232	IDH 06392	S. flexneri 6	2014/03	Positive	S	S	S	R	R	S	R	R	S	S	S	S	R	R	R	R	S	S
233	IDH 06704	S. flexneri 6	2014/06	Positive	S	S	S	R	R	I	R	R	I	S	S	S	R	R	R	R	S	S
234	IDH08203	S. flexneri 6	2015/08	Positive	S	S	S	S	R	I	R	R	S	S	S	I	R	R	R	R	S	S
235	IDH08407	S. flexneri UT	2015/11	Positive	S	R	S	S	R	R	R	R	R	S	S	I	R	R	R	R	S	S
236	IDHVC KA13SAL05	S. Give	2013	Positive	S	S	S	R	S	s	R	R	S	S	S	I	S	R	S	S	I	S
237	IDHVC AS12SAL03	S. Hiduddify	2012	Positive	S	S	S	R	S	S	S	R	R	S	S	R	S	R	S	S	S	S
238	IDHVC KA12SAL04	S. Hindmarsh	2012	Positive	S	S	S	R	S	S	R	R	S	S	S	R	S	R	S	S	S	S
239	IDHVC KA12SAL06	S. Hindmarsh	2012	Positive	S	S	S	R	S	S	R	R	S	S	S	R	S	R	S	S	S	S
240	IDHVC AS15SAL01	S. Idikan	2015	Positive	R	R	R	R	R	S	R	R	R	S	S	R	S	R	S	R	S	S
241	IDHVC TN14SAL04	S. Infantis	2014	Positive	S	S	S	R	R	S	R	R	R	S	S	R	S	R	S	R	S	S
242	IDHVC TN14SAL05	S. Infantis	2014	Positive	S	S	S	R	R	S	R	R	S	S	S	R	S	R	S	R	S	S
243	IDHVC TN14SAL06	S. Infantis	2014	Positive	S	S	S	R	R	S	R	R	S	S	S	R	S	R	S	R	S	S
244	IDHVC TN14SAL07	S. Infantis	2014	Positive	S	S	S	R	R	S	R	R	S	S	S	S	S	R	S	R	S	S
245	IDHVC TN14SAL10	S. Infantis	2014	Positive	S	S	S	R	R	S	R	R	R	S	S	I	S	R	S	R	S	S
246	IDHVC TN14SAL100	S. Infantis	2014	Positive	S	S	S	R	S	S	R	R	R	S	S	S	S	R	S	S	S	S
247	IDHVC TN14SAL101	S. Infantis	2014	Positive	S	S	S	R	S	S	R	R	R	S	S	R	S	R	S	S	S	S
248	IDHVC TN14SAL102	S. Infantis	2014	Positive	S	S	S	R	S	S	R	R	R	S	S	R	S	R	S	S	S	S
249	IDHVC TN14SAL104	S. Infantis	2014	Positive	S	S	S	R	S	S	R	R	R	S	S	R	S	R	S	S	S	S
250	IDHVC TN14SAL105	S. Infantis	2014	Positive	S	S	S	R	I	S	R	R	R	S	S	R	S	R	S	S	S	S
251	IDHVC TN14SAL106	S. Infantis	2014	Positive	S	S	S	R	I	S	R	R	R	S	S	R	S	R	S	S	S	S
252	IDHVC TN14SAL107	S. Infantis	2014	Positive	S	S	S	R	I	S	R	R	R	S	S	R	S	R	S	S	S	S
253	IDHVC TN14SAL21	S. Infantis	2014	Positive	S	S	S	R	R	S	R	R	I	S	S	S	S	R	S	S	S	S
254	IDHVC TN14SAL24	S. Infantis	2014	Positive	S	S	S	R	S	S	R	R	I	S	S	S	S	R	S	S	S	S
255	IDHVC TN14SAL25	S. Infantis	2014	Positive	S	S	S	R	S	S	R	R	I	S	S	R	S	R	S	S	S	S
256	IDHVC TN14SAL91	S. Infantis	2014	Positive	S	S	R	R	R	S	R	R	R	R	S	R	S	R	R	R	S	S
257	IDHVC TN14SAL95	S. Infantis	2014	Positive	S	S	R	R	R	S	R	R	R	R	S	R	S	R	R	R	S	S
258	IDHVC TN14SAL97	S. Infantis	2014	Positive	S	S	S	R	S	S	R	R	R	S	S	S	S	R	S	S	S	S
259	IDHVC AS14SAL07	S. Kentucky	2014	Positive	R	R	S	R	R	S	R	R	R	S	S	R	R	R	S	R	S	S
260	IDHVC DL12SAL03	S. Kentucky	2012	Positive	S	S	S	R	S	S	R	R	S	S	S	R	R	R	S	R	S	S
261	IDHVC DL12SAL04	S. Kentucky	2012	Positive	R	R	S	R	R	S	R	R	S	S	S	R	R	R	S	R	S	S
262	IDHVC DL12SAL05	S. Kentucky	2012	Positive	R	R	S	R	R	R	R	R	S	S	S	R	R	R	S	R	S	S
263	IDHVC DL12SAL06	S. Kentucky	2012	Positive	R	R	S	R	R	I	R	R	S	S	S	R	R	R	S	R	S	S
264	IDHVC DL12SAL07	S. Kentucky	2012	Positive	S	R	S	R	S	S	R	R	S	S	S	R	R	R	S	R	S	S
265	IDHVC DL12SAL09	S. Kentucky	2012	Positive	R	R	R	R	R	I	R	R	S	S	S	R	I	R	S	R	S	S
266	IDHVC DL12SAL11	S. Kentucky	2012	Positive	R	R	S	R	R	S	R	R	S	S	S	R	I	R	S	R	S	S
267	IDHVC DL12SAL12	S. Kentucky	2012	Positive	R	R	S	R	R	I	R	R	S	S	S	R	R	R	S	R	S	S
268	IDHVC DL12SAL13	S. Kentucky	2012	Positive	R	R	S	R	R	S	R	R	R	S	S	R	R	R	S	R	S	S
269	IDHVC DL12SAL14	S. Kentucky	2012	Positive	R	R	S	R	R	S	R	R	R	S	S	R	R	R	S	R	S	S
270	IDHVC DL13SAL01	S. Kentucky	2013	Positive	R	R	S	R	R	S	R	R	S	S	S	R	R	R	R	R	R	S
271	IDHVC DL13SAL02	S. Kentucky	2013	Positive	R	R	S	R	R	S	R	R	S	S	S	R	R	R	S	R	S	S
272	IDHVC DL13SAL04	S. Kentucky	2013	Positive	R	R	S	R	R	S	R	R	S	S	S	R	R	R	S	R	S	S
273	IDHVC DL13SAL06	S. Kentucky	2013	Positive	R	R	S	R	R	S	R	R	S	S	S	R	R	R	S	R	S	S
274	IDHVC DL13SAL07	S. Kentucky	2013	Positive	R	R	S	R	R	S	R	R	S	S	S	R	I	R	S	R	S	S
275	IDHVC DL13SAL08	S. Kentucky	2013	Positive	R	R	S	R	R	S	R	R	S	S	S	R	I	R	S	R	S	S
276	IDHVC DL13SAL09	S. Kentucky	2013	Positive	R	R	S	R	R	S	R	R	S	S	S	R	I	R	S	R	S	S
277	IDHVC DL13SAL10	S. Kentucky	2013	Positive	R	R	S	R	R	S	R	R	S	S	S	R	I	R	S	R	S	S
278	IDHVC DL13SAL12	S. Kentucky	2013	Positive	R	R	S	R	R	S	R	R	S	S	S	R	I	R	S	R	S	S
279	IDHVC DL13SAL13	S. Kentucky	2013	Positive	R	R	S	R	R	S	R	R	S	S	S	R	R	R	S	R	S	S
280	IDHVC DL13SAL15	S. Kentucky	2013	Positive	R	S	S	R	R	S	R	R	R	S	S	R	I	R	S	R	S	S
281	IDHVC DL14SAL21	S. Kentucky	2014	Positive	R	S	S	R	R	S	R	R	S	S	S	R	R	R	S	R	S	S
282	IDHVC GJ14SAL03	S. Kentucky	2014	Positive	R	S	S	R	S	S	R	R	S	S	S	R	S	R	R	S	S	S
283	IDHVC KA13SAL07	S. Kentucky	2013	Positive	S	S	S	R	R	S	R	R	S	S	S	R	R	R	S	S	S	S
284	IDHVC KA13SAL09	S. Kentucky	2013	Positive	R	S	S	R	R	S	R	R	R	S	S	R	R	R	S	R	S	S
285	IDHVC TN14SAL88	S. Kentucky	2014	Positive	S	S	R	R	R	S	R	R	R	R	S	R	S	R	R	R	S	S
286	IDHVC TN14SAL89	S. Kentucky	2014	Positive	S	S	R	R	R	S	R	R	R	R	S	R	S	R	R	R	S	S
287	IDHVC TN14SAL90	S. Kentucky	2014	Positive	S	S	R	R	R	S	R	R	R	R	S	S	S	R	R	R	S	S
288	IDHVC TN14SAL92	S. Kentucky	2014	Positive	S	S	R	R	R	S	R	R	R	R	I	R	I	R	R	R	I	S
289	IDHVC TN14SAL93	S. Kentucky	2014	Positive	S	S	R	R	R	S	R	R	R	R	S	R	S	R	R	R	S	S
290	IDHVC TN14SAL94	S. Kentucky	2014	Positive	S	S	R	R	R	S	R	R	R	R	S	R	S	R	R	R	R	S
291	IDHVC WB12SAL01	S. Kentucky	2014	Positive	R	R	S	R	R	S	R	R	R	S	S	R	R	R	S	R	S	S
292	IDHVC KA12SAL09	S. Kingston	2012	Positive	S	S	S	R	S	s	R	R	S	S	S	I	S	R	S	S	S	S
293	IDHVC AS12SAL13	S. Litchfield	2012	Positive	R	R	S	R	R	S	R	R	R	S	S	R	I	R	S	R	S	S
294	IDHVC AS13SAL02	S. Litchfield	2013	Positive	S	S	S	R	R	S	S	R	R	S	S	R	S	R	S	S	S	S
295	IDHVC AS12SAL05	S. Newport	2012	Positive	S	S	S	R	R	S	R	R	R	S	S	R	S	R	S	S	S	S
296	IDHVC AS12SAL07	S. Newport	2012	Positive	S	S	S	R	R	S	R	R	R	S	S	R	S	R	S	S	S	S
297	IDHVC AS12SAL09	S. Newport	2012	Positive	S	S	S	R	R	S	R	R	S	S	S	R	S	R	S	R	S	S
298	IDHVC AS12SAL10	S. Newport	2012	Positive	S	S	S	R	R	S	R	R	R	S	S	R	S	R	S	S	S	S
299	IDHVC AS12SAL18	S. Newport	2012	Positive	S	S	S	R	R	S	S	R	R	S	S	R	S	R	S	S	S	S
300	IDHVC AS13SAL04	S. Newport	2013	Positive	S	S	S	R	S	S	R	R	R	S	S	R	S	R	S	S	S	S
301	IDHVC AS13SAL05	S. Newport	2013	Positive	S	S	S	R	S	S	R	R	R	S	S	R	S	R	S	S	S	S
302	IDHVC AS13SAL06	S. Newport	2013	Positive	S	S	S	R	R	S	R	R	R	S	S	R	S	R	S	S	S	S
303	IDHVC AS13SAL07	S. Newport	2013	Positive	S	S	S	R	R	S	R	R	R	S	S	R	S	R	S	S	S	S
304	IDHVC AS13SAL08	S. Newport	2013	Positive	S	S	S	R	R	S	R	R	R	S	S	R	S	R	S	S	S	S
305	IDHVC AS13SAL16	S. Newport	2013	Positive	S	S	S	R	R	S	R	R	R	S	S	R	S	R	S	S	I	S
306	IDHVC AS13SAL17	S. Newport	2013	Positive	S	S	S	R	R	S	R	R	R	S	S	R	S	R	S	S	I	S
307	IDHVC AS13SAL18	S. Newport	2013	Positive	S	S	S	R	R	S	R	R	R	S	S	R	S	R	S	S	S	S
308	IDHVC AS13SAL19	S. Newport	2013	Positive	S	S	S	R	R	S	R	R	R	S	S	R	S	R	S	S	S	S
309	IDHVC AS14SAL08	S. Newport	2014	Positive	S	S	S	R	R	S	R	R	R	S	S	R	S	R	S	S	S	S
310	IDHVC GJ14SAL02	S. Newport	2014	Positive	R	S	S	R	R	S	R	R	S	S	S	R	R	R	S	R	S	S
311	IDHVC KA14SAL20	S. Newport	2014	Positive	S	S	S	R	S	S	R	R	I	S	S	R	S	R	S	S	S	S
312	IDHVC DL14SAL01	S. Oakey II	2014	Positive	I	S	S	R	S	S	S	R	S	S	S	R	S	R	S	S	S	S
313	IDHVC DL14SAL03	S. Oakey II	2014	Positive	S	S	S	R	S	S	S	R	R	S	S	R	S	R	S	S	S	S
314	IDHVC DL14SAL06	S. Oakey II	2014	Positive	R	S	S	R	S	S	S	R	S	S	S	R	S	R	I	S	S	S
315	IDHVC DL14SAL09	S. Oakey II	2014	Positive	S	S	S	R	S	S	S	R	S	S	S	I	S	R	S	S	S	S
316	IDHVC TN14SAL01	S. Ohio	2014	Positive	S	S	S	R	S	R	R	R	R	S	S	R	S	R	S	S	S	S
317	IDHVC TN14SAL02	S. Ohio	2014	Positive	S	S	S	R	S	S	R	R	R	S	S	R	S	R	S	S	I	S
318	IDHVC TN14SAL03	S. Ohio	2014	Positive	S	S	S	R	S	S	R	R	R	S	S	R	S	R	S	S	S	S
319	IDHVC TN14SAL51	S. Ohio	2014	Positive	S	S	S	R	I	S	R	R	R	S	S	R	S	R	S	I	S	S
320	IDHVC TN14SAL54	S. Ohio	2014	Positive	S	S	S	R	I	S	R	R	R	S	S	R	S	R	S	I	S	S
321	IDHVC TN14SAL56	S. Ohio	2014	Positive	S	S	S	R	I	S	R	R	R	S	S	R	S	R	S	I	S	S
322	IDHVC TN14SAL57	S. Ohio	2014	Positive	S	S	S	R	I	S	R	R	R	S	S	R	S	R	S	I	S	S
323	IDHVC TN14SAL58	S. Ohio	2014	Positive	S	S	S	R	I	S	I	R	I	S	S	R	S	R	S	I	S	S
324	IDHVC TN14SAL60	S. Ohio	2014	Positive	S	S	S	R	I	S	I	R	I	S	S	S	S	R	S	I	S	S
325	IDHVC TN14SAL61	S. Ohio	2014	Positive	S	S	S	R	I	S	I	R	R	S	S	R	S	R	S	I	S	S
326	IDHVC TN14SAL63	S. Ohio	2014	Positive	S	S	S	R	I	S	I	R	I	S	S	R	S	R	S	I	S	S
327	IDHVC TN14SAL64	S. Ohio	2014	Positive	S	S	S	R	I	S	I	R	R	S	S	R	S	R	S	I	S	S
328	IDHVC TN14SAL65	S. Ohio	2014	Positive	S	S	S	R	I	S	I	R	R	S	S	R	S	R	I	I	R	S
329	IDHVC TN14SAL66	S. Ohio	2014	Positive	S	S	S	R	I	S	I	R	R	S	S	R	S	R	S	I	S	S
330	IDHVC TN14SAL67	S. Ohio	2014	Positive	S	S	S	R	I	S	I	R	R	S	S	R	S	R	S	R	S	S
331	IDHVC TN14SAL68	S. Ohio	2014	Positive	S	S	S	R	I	S	I	R	R	S	S	R	S	R	S	I	S	S
332	IDHVC TN14SAL69	S. Ohio	2014	Positive	I	S	S	R	I	S	I	R	R	S	S	R	S	R	S	I	S	S
333	IDHVC TN14SAL70	S. Ohio	2014	Positive	S	S	S	R	I	S	I	R	R	S	S	R	S	R	S	I	S	S
334	IDHVC TN14SAL71	S. Ohio	2014	Positive	S	S	S	R	I	S	I	R	R	S	S	R	S	R	S	R	S	S
335	IDHVC TN14SAL72	S. Ohio	2014	Positive	S	S	S	R	I	S	I	R	R	R	S	R	S	R	I	R	S	S
336	IDHVC TN14SAL73	S. Ohio	2014	Positive	S	S	S	R	I	I	I	R	R	S	R	R	S	R	S	R	R	S
337	IDHVC TN14SAL75	S. Ohio	2014	Positive	I	S	S	R	I	S	R	R	R	S	S	R	S	R	S	R	S	S
338	IDHVC TN14SAL76	S. Ohio	2014	Positive	R	R	S	R	R	S	R	R	I	S	S	R	R	R	S	R	S	S
339	IDHVC TN14SAL77	S. Ohio	2014	Positive	R	R	I	R	R	S	I	R	I	S	S	R	R	R	S	R	S	S
340	IDHVC TN14SAL78	S. Ohio	2014	Positive	R	R	S	R	R	I	R	R	I	S	S	R	R	R	S	R	S	S
341	IDHVC TN14SAL80	S. Ohio	2014	Positive	R	R	S	R	R	S	R	R	I	S	S	R	I	R	S	R	S	S
342	IDHVC TN14SAL81	S. Ohio	2014	Positive	R	R	S	R	R	S	R	R	I	S	S	R	R	R	S	R	S	S
343	IDHVC TN14SAL82	S. Ohio	2014	Positive	R	R	I	R	R	S	R	R	I	S	S	R	R	R	S	R	S	S
344	IDHVC TN14SAL96	S. Ohio	2014	Positive	S	S	S	R	S	S	R	R	R	S	S	S	S	R	S	S	S	S
345	IDHVC TN14SAL98	S. Ohio	2014	Positive	S	S	S	R	S	S	R	R	R	S	S	R	S	R	S	S	S	S
346	IDHVC KA13SAL04	S. Oslo	2013	Positive	S	S	S	R	S	s	R	R	S	S	S	R	S	R	S	S	S	S
347	IDHVC KA13SAL12	S. Oslo	2013	Positive	S	S	S	R	S	S	R	R	R	S	S	R	S	R	S	S	S	S
348	IDHVC KA14SAL03	S. Oslo	2014	Positive	S	S	S	R	S	S	R	R	S	S	S	R	S	R	S	S	S	S
349	IDHVC KA14SAL07	S. Oslo	2014	Positive	S	S	S	R	S	S	R	R	I	S	S	R	S	R	S	S	S	S
350	IDHVC KA14SAL10	S. Oslo	2014	Positive	S	S	S	R	S	S	R	R	I	S	S	R	S	R	S	S	S	S
351	IDHVC KA14SAL13	S. Oslo	2014	Positive	S	S	S	R	S	S	R	R	S	S	S	R	S	R	S	S	S	S
352	IDHVC KA14SAL14	S. Oslo	2014	Positive	S	S	S	R	S	S	R	R	I	S	S	R	S	R	S	S	S	S
353	IDHVC KA14SAL15	S. Oslo	2014	Positive	S	S	S	R	S	S	S	R	I	S	S	R	S	R	S	S	S	S
354	IDH 06379	S. sonnei	2014/03	Positive	S	S	S	R	S	S	I	R	R	S	S	R	R	I	R	R	S	S
355	IDH 06603	S. sonnei	2014/05	Positive	S	S	S	R	S	R	R	R	R	S	I	R	R	R	R	R	S	S
356	IDH 06609	S. sonnei	2014/05	Positive	S	S	S	R	I	R	R	R	R	S	I	R	R	R	R	R	S	S
357	IDH 06646	S. sonnei	2014/09	Positive	S	R	S	R	I	R	R	R	S	S	I	R	R	R	R	R	R	S
358	IDH 06701	S. sonnei	2014/06	Positive	S	S	S	R	I	S	R	R	I	S	S	R	R	R	R	R	S	S
359	IDH 06714	S. sonnei	2014/05	Positive	S	R	S	R	S	R	S	R	R	S	I	R	R	R	R	R	R	S
360	IDH 06809	S. sonnei	2014/01	Positive	S	S	S	R	I	S	R	R	I	S	S	R	R	R	R	R	S	S
361	IDH 06971	S. sonnei	2014/12	Positive	S	S	S	I	I	R	R	R	S	S	S	R	R	R	R	R	S	S
362	IDH 07036	S. sonnei	2014/11	Positive	S	S	I	R	I	S	I	R	I	S	I	R	R	R	R	R	S	S
363	IDH 07128	S. sonnei	2014/06	Positive	S	s	s	R	I	S	R	R	I	S	S	R	R	R	R	R	R	S
364	IDH 07131	S. sonnei	2014/06	Positive	S	S	S	R	I	S	R	R	I	S	S	R	R	R	R	R	R	S
365	IDH 07280	S. sonnei	2014/12	Positive	R	S	S	R	S	S	R	R	I	S	R	R	R	R	R	R	R	S
366	IDH 07536	S. sonnei	2014/03	Positive	S	S	S	R	S	R	R	R	I	S	S	I	R	R	R	R	S	S
367	IDH 07571	S. sonnei	2014/02	Positive	S	S	S	R	I	S	R	R	I	S	S	R	R	I	R	R	S	S
368	IDH 07579	S. sonnei	2014/09	Positive	S	R	S	R	I	S	R	R	I	S	I	R	R	R	R	R	S	S
369	IDH 07590	S. sonnei	2014/04	Positive	S	S	S	R	I	R	I	R	I	S	I	R	R	R	R	R	S	S
370	IDH 07727	S. sonnei	2015/06	Positive	S	I	S	S	S	R	R	R	R	S	S	I	R	R	R	R	S	S
371	IDH 07753	S. sonnei	2015/06	Positive	S	R	S	R	S	R	R	R	R	S	S	I	R	R	R	R	S	S
372	IDH 07754	S. sonnei	2015/06	Positive	S	S	S	S	S	R	R	R	S	S	S	I	R	R	R	R	S	S
373	IDH 07756	S. sonnei	2015/06	Positive	S	S	S	I	S	R	R	R	S	S	I	I	R	R	R	R	R	S
374	IDH 07817	S. sonnei	2015/07	Positive	S	S	S	I	S	R	R	R	S	S	S	I	R	R	R	R	S	S
375	IDH 07925	S. sonnei	2015/07	Positive	S	S	S	I	S	S	I	R	S	S	S	I	S	R	S	S	S	S
376	IDH07963	S. sonnei	2015/08	Positive	S	S	S	R	S	R	R	R	S	S	S	I	R	R	R	R	S	S
377	IDH07969	S. sonnei	2015/08	Positive	S	S	S	R	S	S	R	R	S	S	S	I	R	R	R	R	S	S
378	IDH08042	S. sonnei	2015/08	Positive	S	S	S	R	S	R	R	R	S	S	S	I	R	R	R	R	S	S
379	IDH08068	S. sonnei	2015/08	Positive	S	S	S	R	S	R	R	R	S	S	S	I	R	R	R	R	S	S
380	IDH08299	S. sonnei	2015/09	Positive	S	S	S	R	S	R	R	R	S	S	S	I	R	R	R	R	S	S
381	IDH08336	S. sonnei	2015/09	Positive	S	S	S	R	S	R	R	R	S	S	I	I	R	R	R	R	S	S
382	IDH08374	S. sonnei	2015/10	Positive	S	S	S	R	S	S	R	R	S	S	S	I	R	R	R	R	S	S
383	IDH08477	S. sonnei	2015/12	Positive	S	S	S	R	S	R	R	R	I	S	S	R	R	R	R	R	S	S
384	IDH08490	S. sonnei	2015/12	Positive	S	R	S	R	S	R	R	R	I	S	S	R	R	R	R	R	S	S
385	IDHVC DL12SAL10	S. Stanley	2012	Positive	S	S	S	R	S	S	R	R	S	S	S	R	S	R	S	S	S	S
386	IDHVC DL13SAL18	S. Stanley	2013	Positive	S	S	S	R	S	S	S	R	S	S	S	R	S	R	S	S	S	S
387	IDHVC AS12SAL23	S. Typhi	2012	Positive	S	S	S	R	S	S	R	R	R	S	S	S	R	R	S	R	S	S
388	IDHVC AS12SAL24	S. Typhi	2012	Positive	S	S	S	R	S	S	R	R	R	S	S	S	R	R	S	R	S	S
389	IDHVC AS12SAL25	S. Typhi	2012	Positive	S	S	S	R	S	S	R	R	R	S	S	S	R	R	S	R	S	S
390	IDHVC AS12SAL26	S. Typhi	2012	Positive	S	S	S	R	S	S	R	R	R	S	S	R	R	R	S	R	S	S
391	IDHVC AS12SAL27	S. Typhi	2012	Positive	S	S	S	R	S	S	R	R	R	S	S	R	R	R	S	R	S	S
392	IDHVC AS12SAL28	S. Typhi	2012	Positive	S	S	S	R	S	S	R	R	R	S	S	S	R	R	S	R	S	S
393	IDHVC AS12SAL29	S. Typhi	2012	Positive	S	S	S	R	S	S	R	R	R	S	R	S	R	R	R	R	R	S
394	IDHVC AS12SAL30	S. Typhi	2012	Positive	S	S	S	R	S	S	R	R	R	S	S	S	R	R	S	R	S	S
395	IDHVC AS13SAL10	S. Typhi	2013	Positive	S	S	S	R	R	S	R	R	R	S	S	R	R	R	I	R	S	S
396	IDHVC AS13SAL15	S. Typhi	2013	Positive	S	S	S	R	S	S	R	R	R	S	S	S	R	R	R	R	R	S
397	IDHVC AS13SAL20	S. Typhi	2013	Positive	S	S	S	R	R	S	R	R	R	S	S	R	R	R	S	R	S	S
398	IDHVC AS14SAL06	S. Typhi	2014	Positive	S	S	S	R	R	S	R	R	R	S	S	R	R	R	S	R	S	S
399	IDHVC AS15SAL04	S. Typhi	2015	Positive	S	S	S	R	R	S	R	R	R	S	S	R	R	I	S	R	S	S
400	IDHVC AS15SAL05	S. Typhi	2015	Positive	R	S	S	R	R	S	R	R	R	S	S	R	R	R	S	R	I	S
401	IDHVC AS15SAL06	S. Typhi	2015	Positive	S	S	S	R	R	S	R	R	R	S	S	R	R	I	S	R	R	S
402	IDHVC DL12SAL01	S. Typhi	2012	Positive	S	S	S	R	S	S	R	R	S	S	S	R	S	I	S	R	S	S
403	IDHVC DL13SAL14	S. Typhi	2013	Positive	R	S	S	R	S	S	S	R	S	S	S	R	R	R	S	R	S	S
404	IDHVC DL13SAL16	S. Typhi	2013	Positive	R	S	S	R	S	S	S	R	S	R	R	R	R	R	R	S	S	S
405	IDHVC DL13SAL17	S. Typhi	2013	Positive	S	S	S	R	S	S	S	R	S	S	S	R	R	R	S	S	S	S
406	IDHVC DL14SAL20	S. Typhi	2014	Positive	S	S	S	R	R	S	R	R	S	S	S	I	S	R	R	R	S	S
407	IDHVC DL14SAL22	S. Typhi	2014	Positive	R	S	S	R	R	S	S	R	S	S	S	R	R	R	R	S	I	S
408	IDHVC KA14SAL11	S. Typhi	2014	Positive	S	S	S	R	S	S	R	R	I	S	S	S	S	R	S	R	S	S
409	IDHVC KA14SAL17	S. Typhi	2014	Positive	S	S	S	R	S	S	R	R	I	S	S	R	S	R	S	R	S	S
410	IDHVC KA14SAL22	S. Typhi	2014	Positive	S	S	S	R	S	S	S	R	I	S	S	I	S	R	S	R	S	S
411	MV32691	S. Typhimurium	2014/06	Positive	R	R	R	R	R	S	R	R	R	S	S	S	R	R	R	R	R	S
412	IDHVC AS14SAL17	S. Typhimurium	2015	Positive	I	S	R	R	R	S	R	R	R	S	S	R	S	R	S	R	S	S
413	IDHVC KA12SAL01	S. Typhimurium	2012	Positive	S	S	S	R	S	S	R	R	S	S	S	R	S	R	S	S	S	S
414	IDHVC KA12SAL07	S. Typhimurium	2012	Positive	S	S	S	R	S	s	R	R	S	S	S	R	S	R	S	S	I	S
415	IDHVC KA12SAL08	S. Typhimurium	2012	Positive	S	S	S	R	S	s	R	R	S	S	S	R	S	R	S	S	S	S
416	IDHVC KA13SAL01	S. Typhimurium	2013	Positive	S	S	S	R	S	s	R	R	S	S	S	I	S	R	S	S	S	S
417	IDHVC KA13SAL10	S. Typhimurium	2013	Positive	S	S	S	R	S	S	R	R	S	S	S	R	S	R	S	S	S	S
418	IDHVC KA14SAL01	S. Typhimurium	2014	Positive	S	S	S	R	S	S	R	R	R	S	S	R	S	R	S	S	S	S
419	IDHVC KA14SAL02	S. Typhimurium	2014	Positive	S	S	S	R	S	S	R	R	S	S	S	R	R	R	S	S	R	S
420	IDHVC KA14SAL05	S. Typhimurium	2014	Positive	S	S	S	R	S	S	R	R	S	S	S	R	S	R	S	S	S	S
421	IDHVC KA14SAL06	S. Typhimurium	2014	Positive	S	S	S	R	S	S	R	R	I	S	S	R	S	R	S	S	S	S
422	IDHVC KA14SAL08	S. Typhimurium	2014	Positive	S	S	S	R	S	S	R	R	I	S	S	R	S	R	S	S	S	S
423	IDHVC KA14SAL19	S. Typhimurium	2014	Positive	S	S	S	R	S	S	R	R	I	S	S	R	S	R	S	S	S	S
424	IDHVC KA15SAL01	S. Typhimurium	2015	Positive	S	S	S	R	S	S	R	R	R	S	S	R	S	R	S	R	S	S
425	IDHVC TN14SAL52	S. Typhimurium	2014	Positive	S	S	S	R	I	S	R	R	R	S	S	R	S	R	S	I	I	S
426	IDHVC TN14SAL53	S. Typhimurium	2014	Positive	S	S	S	R	I	S	R	R	R	S	S	R	S	R	S	I	S	S
427	IDHVC TN14SAL55	S. Typhimurium	2014	Positive	S	S	S	R	I	S	R	R	R	S	S	R	S	R	S	I	S	S
428	IDHVC WB12SAL02	S. Typhimurium	2014	Positive	S	S	S	R	I	S	R	R	R	S	S	R	S	R	S	R	S	S
429	IDHVC WB15SAL01	S. Typhimurium	2015	Positive	S	R	S	R	I	I	R	R	R	S	S	R	S	R	S	R	R	S
430	IDHVC WB15SAL02	S. Typhimurium	2015	Positive	S	R	S	R	R	S	R	R	R	S	S	R	S	R	S	R	R	S
431	IDHVC WB15SAL03	S. Typhimurium	2015	Positive	S	R	S	R	R	S	R	R	R	S	S	R	S	R	S	R	R	S
432	IDHVC WB15SAL04	S. Typhimurium	2015	Positive	S	R	S	R	R	S	R	R	R	S	S	R	S	R	S	R	R	S
433	IDHVC DL13SAL03	S. Virchow	2013	Positive	S	S	S	R	S	S	R	R	S	S	S	R	S	R	S	R	S	S
434	IDHVC DL13SAL05	S. Virchow	2013	Positive	R	S	R	R	R	S	R	R	R	R	R	R	S	R	S	R	S	S
435	IDHVC DL14SAL02	S. Virchow	2014	Positive	R	S	R	R	S	S	S	R	S	S	S	R	S	R	R	S	S	S
436	IDHVC DL14SAL04	S. Virchow	2014	Positive	R	S	R	R	S	S	S	R	S	S	S	R	S	R	R	S	S	S
437	IDHVC DL14SAL05	S. Virchow	2014	Positive	R	S	R	R	S	S	S	R	S	S	S	R	S	R	R	S	S	S
438	IDHVC DL14SAL07	S. Virchow	2014	Positive	R	S	R	R	S	S	S	R	S	S	S	R	S	R	R	S	S	S
439	IDHVC DL14SAL08	S. Virchow	2014	Positive	R	S	R	R	R	S	S	R	S	S	S	I	S	R	R	S	S	S
440	IDHVC DL14SAL10	S. Virchow	2014	Positive	R	R	S	R	R	S	R	R	S	S	S	R	S	R	R	S	S	S
441	IDHVC DL14SAL11	S. Virchow	2014	Positive	R	R	S	R	R	I	R	R	S	S	S	R	R	R	R	S	I	S
442	IDHVC DL14SAL12	S. Virchow	2014	Positive	R	R	S	R	R	S	R	R	S	S	S	R	S	R	R	S	S	S
443	IDHVC DL14SAL13	S. Virchow	2014	Positive	R	R	S	R	R	S	R	R	S	S	S	R	S	R	R	R	S	S
444	IDHVC DL14SAL14	S. Virchow	2014	Positive	R	R	S	R	R	S	R	R	S	S	S	R	S	R	R	S	S	S
445	IDHVC DL14SAL15	S. Virchow	2014	Positive	R	R	S	R	R	S	R	R	S	S	S	R	S	R	R	S	S	S
446	IDHVC DL14SAL16	S. Virchow	2014	Positive	R	R	S	R	R	S	R	R	S	S	S	R	S	R	R	S	S	S
447	IDHVC DL14SAL17	S. Virchow	2014	Positive	R	R	S	R	R	S	R	R	S	S	S	R	S	R	R	S	S	S
448	IDHVC DL14SAL18	S. Virchow	2014	Positive	R	R	S	R	R	S	R	R	S	S	S	R	S	R	R	S	S	S
449	IDHVC DL14SAL19	S. Virchow	2014	Positive	R	R	S	R	R	S	R	R	S	S	S	R	S	R	R	R	S	S
450	IDHVC KA14SAL16	S. Wangata	2014	Positive	S	S	S	R	S	S	R	R	I	S	S	R	S	R	S	S	S	S
451	IDHVC AS12SAL06	S. Weltevreden	2012	Positive	S	S	S	R	R	S	R	R	R	S	I	R	S	R	S	S	S	S
452	IDHVC AS12SAL08	S. Weltevreden	2012	Positive	S	S	S	R	S	S	R	R	R	S	S	R	S	R	S	S	S	S
453	IDHVC AS12SAL15	S. Weltevreden	2012	Positive	S	S	S	R	R	S	S	R	R	S	S	R	S	R	S	S	S	S
454	IDHVC AS12SAL16	S. Weltevreden	2012	Positive	S	S	S	R	R	S	S	R	R	S	S	R	S	R	S	S	S	S
455	IDHVC AS12SAL19	S. Weltevreden	2012	Positive	S	S	S	R	S	S	R	R	R	S	I	R	S	R	S	S	S	S
456	IDHVC AS12SAL20	S. Weltevreden	2012	Positive	S	S	S	R	S	S	R	R	R	S	S	S	S	R	S	S	S	S
457	IDHVC AS13SAL01	S. Weltevreden	2013	Positive	S	S	S	R	S	S	S	R	R	S	S	R	S	R	S	S	S	S
458	IDHVC AS13SAL03	S. Weltevreden	2013	Positive	S	S	S	R	S	S	S	R	R	S	S	R	S	R	S	S	S	S
459	IDHVC AS13SAL09	S. Weltevreden	2013	Positive	S	S	S	R	R	S	R	R	R	S	S	R	S	R	S	R	S	S
460	IDHVC AS13SAL21	S. Weltevreden	2013	Positive	S	S	S	R	R	S	R	R	R	S	S	R	S	R	S	R	S	S
461	IDHVC AS13SAL22	S. Weltevreden	2013	Positive	S	S	S	R	R	S	R	R	R	S	S	R	S	R	S	R	S	S
462	IDHVC AS14SAL01	S. Weltevreden	2014	Positive	S	S	S	R	R	S	R	R	R	S	S	R	S	R	S	S	S	S
463	IDHVC AS14SAL02	S. Weltevreden	2014	Positive	S	S	S	R	R	S	R	R	R	S	S	R	S	R	S	S	S	S
464	IDHVC AS14SAL04	S. Weltevreden	2014	Positive	S	S	S	R	R	S	R	R	R	S	S	R	S	R	R	S	R	S
465	IDHVC AS14SAL05	S. Weltevreden	2014	Positive	S	S	S	R	R	S	R	R	R	S	S	R	S	R	S	S	S	S
466	IDHVC AS14SAL09	S. Weltevreden	2014	Positive	S	S	S	R	R	S	R	R	R	S	S	R	S	R	S	S	S	S
467	IDHVC AS14SAL11	S. Weltevreden	2014	Positive	S	S	S	R	R	S	R	R	R	S	S	R	S	R	S	S	S	S
468	IDHVC AS14SAL13	S. Weltevreden	2015	Positive	S	S	S	R	R	S	R	R	R	S	S	R	S	R	S	S	S	S
469	IDHVC AS15SAL02	S. Weltevreden	2015	Positive	S	S	S	R	R	S	R	R	R	S	S	R	S	R	S	R	S	S
470	IDHVC AS15SAL03	S. Weltevreden	2015	Positive	S	S	S	R	S	S	R	R	R	S	S	S	S	R	R	R	S	S
471	IDHVC AS15SAL07	S. Weltevreden	2015	Positive	S	S	R	R	R	S	R	R	R	S	S	R	S	R	S	R	S	S
472	IDHVC KA12SAL02	S. Weltevreden	2014	Positive	S	S	S	R	S	S	R	R	S	S	S	R	S	R	S	S	S	S
473	IDHVC KA12SAL03	S. Weltevreden	2014	Positive	S	S	S	R	S	S	S	R	S	S	S	R	S	R	S	S	S	S
474	IDHVC KA13SAL11	S. Weltevreden	2013	Positive	S	S	S	R	S	S	R	R	S	S	S	R	S	R	S	S	S	S
475	IDHVC KA14SAL21	S. Weltevreden	2014	Positive	S	S	S	R	S	S	R	R	I	S	S	R	S	R	S	S	S	S
476	IDHVC GJ14SAL01	S. Westhampton	2014	Positive	S	S	S	R	S	S	R	R	S	S	S	R	S	R	S	S	S	S
477	IDHVC KA14SAL18	S. Westminster	2014	Positive	S	S	R	R	S	S	R	R	I	S	S	R	S	R	S	S	S	S
478	IDHVC DL13SAL11	S. Worthington	2013	Positive	S	S	S	R	S	S	R	R	S	S	S	R	S	R	S	R	S	S
479	MV32653	Salmonella	2014/06	Positive	R	R	S	S	R	S	R	R	S	S	S	S	R	R	S	R	R	S
480	MV32654	Salmonella	2014/06	Positive	R	R	S	S	R	S	R	R	S	S	S	S	R	R	S	R	R	S
481	MV33183	Salmonella spp	2014/06	Positive	R	R	S	S	R	S	R	R	S	S	S	S	R	R	S	R	R	S
482	MV34556	Salmonella spp	2014/05	Positive	R	R	S	S	R	S	R	R	S	S	S	S	R	R	S	R	R	S
483	MV34608	Salmonella spp	2014/06	Positive	R	R	S	S	R	S	R	R	S	S	S	S	R	R	S	R	R	S
484	MV34849	Salmonella spp	2014/06	Positive	S	R	S	S	S	S	R	R	S	S	S	S	S	R	S	R	R	S
485	MV35501	Salmonella spp	2013/09	Positive	R	R	S	S	R	S	R	R	S	S	S	S	R	R	S	R	R	S
486	MV35590	Salmonella spp	2013/09	Positive	R	S	R	S	S	S	R	R	R	R	R	R	S	R	S	R	S	S
487	MV36185	Salmonella spp	2013/09	Positive	S	S	S	R	S	S	R	R	R	S	R	R	S	R	S	R	S	S
488	MV36486	Salmonella spp	2013/09	Positive	R	R	S	S	R	S	R	R	S	S	S	S	R	R	S	R	R	S
489	MV36578	Salmonella spp	2013/09	Positive	S	S	S	S	S	S	S	R	S	S	S	R	R	R	R	R	S	S
490	MV36743	Salmonella spp	2014/04	Positive	S	S	S	S	S	S	S	R	R	S	S	S	S	S	S	R	S	S
491	IDH 06674	Salmonella spp	2014/06	Positive	S	S	S	R	S	S	R	R	R	S	S	R	S	R	S	S	S	S
492	IDH 06696	Salmonella spp	2014/06	Positive	S	S	S	R	I	S	R	R	R	S	I	R	S	R	S	S	R	S
493	IDH 07007	Salmonella spp	2014/06	Positive	S	S	I	R	I	S	I	R	R	S	S	R	S	R	S	I	S	S
494	IDH 07174	Salmonella spp	2014/11	Positive	R	R	S	R	R	R	R	R	R	S	S	R	R	R	I	R	R	S
495	IDH 07272	Salmonella spp	2014/12	Positive	R	R	R	R	R	R	R	R	R	R	R	R	S	R	R	R	R	S
496	IDH 07434	Salmonella spp	2015/09	Positive	S	S	S	R	S	S	R	R	R	S	S	R	S	R	S	S	S	S
497	IDH 07544	Salmonella spp	2014/03	Positive	S	S	S	R	S	S	R	R	I	S	S	R	R	R	S	R	S	S
498	IDH 07603	Salmonella spp	2014/04	Positive	R	S	I	R	R	S	R	R	I	S	S	R	R	R	S	R	I	S
499	IDH 07644	Salmonella spp	2014/04	Positive	S	R	S	R	S	S	R	R	R	S	S	R	S	R	S	I	S	S
500	MV3511	Salmonella spp	2013/09	Positive	S	S	S	S	S	S	S	R	S	S	S	S	S	R	S	R	S	S
501	MV308731	Salmonella typhi	2013/08	Positive	R	R	S	R	R	R	R	R	R	S	R	S	S	R	R	R	R	S
502	IDHVC TN14SAL103	untypable	2014/03	Positive	S	S	S	R	S	S	R	R	R	S	S	R	S	R	S	S	S	S
503	IDH 05077	V. fluvialis	2013/02	Positive	S	S	S	S	S	R	R	S	R	S	S	S	S	R	R	R	S	S
504	IDH 06261	V. fluvialis	2014/02	Positive	R	R	R	R	R	R	S	R	S	S	S	R	R	R	R	R	R	S
505	IDH 06263	V. fluvialis	2014/02	Positive	R	R	R	R	R	I	S	R	S	S	S	S	R	R	R	R	R	S
506	IDH 06279	V. fluvialis	2014/02	Positive	R	R	R	R	R	I	S	R	S	S	S	R	R	R	R	R	R	S
507	IDH 06283	V. fluvialis	2014/02	Positive	S	S	S	R	S	S	R	R	S	S	S	R	S	S	R	R	S	S
508	IDH 06350	V. fluvialis	2014/03	Positive	S	R	S	R	R	R	R	R	R	S	S	I	I	R	R	R	R	S
509	IDH 06371	V. fluvialis	2014/03	Positive	R	R	S	R	S	I	R	R	R	S	S	I	S	R	R	I	S	S
510	IDH 06401	V. fluvialis	2014/03	Positive	R	R	S	R	S	I	R	R	R	S	S	R	S	R	R	S	S	S
511	IDH 06430	V. fluvialis	2014/04	Positive	R	S	S	R	S	R	S	R	S	S	R	R	S	R	R	S	R	S
512	IDH 06549	V. fluvialis	2014/09	Positive	R	R	I	R	S	R	R	R	R	S	S	I	S	R	R	S	R	S
513	IDH 06639	V. fluvialis	2014/08	Positive	R	I	R	R	I	S	S	R	S	S	R	I	R	R	R	R	S	R
514	IDH 06736	V. fluvialis	2014/10	Positive	I	R	R	R	R	R	R	R	R	S	R	I	R	R	R	R	R	R
515	IDH 06827	V. fluvialis	2014/07	Positive	S	S	S	I	S	S	S	S	S	S	S	S	S	I	S	S	S	S
516	IDH 06848	V. fluvialis	2014/08	Positive	R	R	R	R	R	S	R	R	S	S	R	S	R	R	R	R	R	R
517	IDH 06853	V. fluvialis	2014/08	Positive	S	I	S	S	I	S	S	S	S	S	S	S	S	I	S	S	S	S
518	IDH 06915	V. fluvialis	2014/08	Positive	S	S	S	S	S	R	S	S	R	S	S	R	S	R	R	R	S	S
519	IDH 06992	V. fluvialis	2014/09	Positive	S	R	S	R	R	S	R	R	S	S	R	S	R	R	R	R	S	R
520	IDH 07205	V. fluvialis	2014/11	Positive	S	S	S	R	I	S	S	R	S	S	S	S	S	R	I	I	S	S
521	IDH 07410	V. fluvialis	2015/02	Positive	R	R	S	R	S	I	R	R	R	S	S	S	S	R	R	S	S	S
522	IDH 07477	V. fluvialis	2015/10	Positive	R	R	S	R	S	S	R	R	R	S	S	S	S	R	R	S	S	S
523	IDH 07639	V. fluvialis	2014/04	Positive	R	R	S	R	S	S	R	R	R	S	S	I	S	R	S	S	S	S
524	IDH 07703	V. fluvialis	2015/05	Positive	I	I	R	R	R	I	I	I	I	S	R	I	R	R	R	R	R	S
525	IDH 07715	V. fluvialis	2015/05	Positive	R	R	R	R	R	R	R	R	R	S	R	S	R	R	R	R	R	R
526	IDH02036	V. fluvialis	2009/06	Positive	S	R	S	S	S	S	R	S	R	S	S	S	R	R	R	R	ND	ND
527	IDH02070	V. fluvialis	2009/07	Positive	S	S	S	S	S	S	R	S	S	S	S	S	R	R	R	R	S	S
528	IDH02146	V. fluvialis	2009/06	Positive	S	R	S	S	S	S	R	S	S	S	S	S	S	S	S	S	R	S
529	IDH02159	V. fluvialis	2009/06	Positive	S	R	S	S	S	S	R	S	R	S	S	S	R	R	S	R	ND	ND
530	IDH02233	V. fluvialis	2009/08	Positive	S	R	S	S	S	S	R	R	R	S	S	S	R	R	R	R	ND	ND
531	IDH02267	V. fluvialis	2009/08	Positive	S	R	S	S	S	R	R	S	R	S	S	S	R	R	R	R	ND	ND
532	IDH02285	V. fluvialis	2009/08	Positive	S	S	S	S	S	S	R	S	S	S	S	S	S	R	R	R	S	S
533	IDH02329	V. fluvialis	2009/09	Positive	R	R	R	S	R	R	R	R	R	S	S	S	R	R	R	R	ND	ND
534	IDH02337	V. fluvialis	2009/09	Positive	S	R	S	S	S	S	R	R	R	S	S	S	R	R	S	R	ND	ND
535	IDH02408	V. fluvialis	2009/09	Positive	S	R	S	S	R	S	R	R	R	S	S	S	R	R	R	R	R	S
536	IDH02473	V. fluvialis	2009/10	Positive	S	R	S	S	S	R	R	S	R	S	S	S	R	R	R	R	ND	ND
537	IDH02516	V. fluvialis	2009/10	Positive	S	S	S	S	S	S	S	S	R	S	S	S	S	R	R	S	ND	ND
538	IDH02529	V. fluvialis	2009/10	Positive	R	R	R	S	R	R	R	R	R	S	S	S	R	R	R	S	ND	ND
539	IDH02734	V. fluvialis	2010/02	Positive	S	S	S	S	S	S	S	S	S	S	S	S	S	R	R	S	S	S
540	IDH02753	V. fluvialis	2010/02	Positive	S	S	S	S	S	S	R	R	R	S	S	S	S	R	R	S	S	S
541	IDH02794	V. fluvialis	2010/05	Positive	S	S	S	S	S	S	R	R	R	S	S	S	S	R	S	S	ND	ND
542	IDH02851	V. fluvialis	2010/04	Positive	S	S	S	R	S	S	R	R	R	S	R	R	S	R	S	S	ND	ND
543	IDH02982	V. fluvialis	2010/05	Positive	S	S	S	S	S	S	S	S	R	S	S	S	S	R	R	S	ND	ND
544	IDH02983	V. fluvialis	2010/05	Positive	S	S	S	S	S	S	R	R	S	S	S	S	S	R	R	S	ND	ND
545	IDH02989	V. fluvialis	2010/06	Positive	S	S	S	S	S	S	R	S	R	S	S	S	S	R	R	S	ND	ND
546	IDH03007	V. fluvialis	2010/06	Positive	S	S	S	S	S	S	R	S	S	S	S	S	S	R	R	S	S	S
547	IDH03020	V. fluvialis	2010/06	Positive	S	S	S	S	S	S	R	S	S	S	S	S	S	R	S	S	ND	ND
548	IDH03034	V. fluvialis	2010/06	Positive	S	S	S	S	S	S	S	S	R	S	S	S	S	R	R	R	ND	ND
549	IDH03062	V. fluvialis	2010/06	Positive	S	S	S	S	S	S	S	S	S	S	S	S	S	S	S	S	ND	ND
550	IDH03172	V. fluvialis	2010/09	Positive	S	S	S	S	R	S	R	R	S	S	S	S	R	R	S	R	ND	ND
551	IDH03173	V. fluvialis	2010/09	Positive	R	S	R	S	R	S	S	R	S	S	S	S	R	R	S	R	ND	ND
552	IDH03262	V. fluvialis	2010/10	Positive	S	S	S	S	S	S	R	S	S	S	S	S	S	R	S	S	S	S
553	IDH03293	V. fluvialis	2010/11	Positive	S	S	S	S	S	S	R	R	R	S	S	S	S	R	R	R	S	S
554	IDH03295	V. fluvialis	2010/11	Positive	R	R	R	S	R	R	R	R	R	S	S	S	R	R	R	R	ND	ND
555	IDH03301	V. fluvialis	2010/11	Positive	S	R	S	S	R	R	S	R	R	S	S	S	S	R	S	R	ND	ND
556	IDH03517	V. fluvialis	2011/03	Positive	R	S	R	S	R	R	S	R	S	S	S	S	R	R	R	R	ND	ND
557	IDH03589	V. fluvialis	2011/04	Positive	R	S	R	S	R	S	S	R	S	S	S	S	R	R	S	R	ND	ND
558	IDH03596	V. fluvialis	2011/04	Positive	S	S	S	S	S	S	R	S	S	S	S	S	S	R	S	S	ND	ND
559	IDH03626	V. fluvialis	2010/05	Positive	R	R	R	S	R	S	R	R	S	S	S	S	R	R	R	R	R	S
560	IDH03645	V. fluvialis	2011/05	Positive	R	R	R	S	R	S	R	R	R	S	R	R	R	R	R	R	ND	ND
561	IDH03679	V. fluvialis	2011/06	Positive	R	S	R	S	R	S	R	R	R	S	S	S	R	R	R	R	ND	ND
562	IDH03695	V. fluvialis	2011/06	Positive	S	R	S	S	S	S	R	R	R	S	S	S	S	R	R	R	ND	ND
563	IDH03702	V. fluvialis	2011/06	Positive	S	S	S	S	S	S	R	R	S	S	S	S	S	R	S	R	ND	ND
564	IDH03727	V. fluvialis	2011/06	Positive	S	R	S	S	S	S	R	R	R	S	S	S	S	R	R	R	ND	ND
565	IDH03767	V. fluvialis	2010/07	Positive	S	S	S	S	S	S	R	R	R	S	S	S	S	R	R	R	S	S
566	IDH03771	V. fluvialis	2011/07	Positive	S	S	S	S	S	S	S	S	S	S	S	S	S	S	R	R	S	S
567	IDH03893	V. fluvialis	2011/09	Positive	R	R	S	S	R	S	R	R	S	S	S	S	R	R	R	R	ND	ND
568	IDH04022	V. fluvialis	2012/01	Positive	R	R	R	S	R	R	R	R	R	S	R	S	R	R	R	R	ND	ND
569	IDH04031	V. fluvialis	2012/01	Positive	S	S	S	S	S	S	R	R	S	S	S	R	S	S	S	R	ND	ND
570	IDH04088	V. fluvialis	2012/02	Positive	S	R	S	S	R	R	R	R	R	S	S	S	R	R	R	R	ND	ND
571	IDH04090	V. fluvialis	2012/02	Positive	R	R	R	S	R	S	R	R	S	S	R	R	R	R	R	R	ND	ND
572	IDH04097	V. fluvialis	2012/02	Positive	R	S	R	S	R	R	R	R	R	S	S	R	R	R	R	R	R	S
573	IDH04105	V. fluvialis	2012/02	Positive	R	R	R	S	R	S	R	R	S	S	S	S	R	R	R	R	ND	ND
574	IDH04149	V. fluvialis	2012/03	Positive	S	R	R	S	R	S	R	R	S	S	S	S	R	R	R	R	ND	ND
575	IDH04154	V. fluvialis	2012/03	Positive	S	S	S	S	S	S	R	R	S	S	S	S	S	S	R	R	ND	ND
576	IDH04166	V. fluvialis	2012/03	Positive	R	R	R	S	R	S	R	R	S	S	S	R	R	R	R	R	ND	ND
577	IDH04169	V. fluvialis	2012/03	Positive	R	R	R	S	R	R	R	R	R	S	R	S	R	R	R	R	ND	ND
578	IDH04193	V. fluvialis	2012/03	Positive	S	S	S	S	S	S	R	R	S	S	S	S	S	R	R	R	S	S
579	IDH04205	V. fluvialis	2012/03	Positive	S	S	S	S	R	R	R	R	R	S	S	S	R	R	R	R	S	S
580	IDH04209	V. fluvialis	2012/04	Positive	S	S	S	S	S	S	R	R	S	S	S	S	S	R	R	R	ND	ND
581	IDH04215	V. fluvialis	2012/04	Positive	S	S	S	S	S	S	S	R	S	S	S	S	S	S	R	R	ND	ND
582	IDH04222	V. fluvialis	2012/04	Positive	S	S	S	S	S	S	R	R	S	S	S	S	S	R	R	S	ND	ND
583	IDH04228	V. fluvialis	2012/04	Positive	R	R	S	S	R	R	R	R	R	S	R	S	R	R	R	R	ND	ND
584	IDH04252	V. fluvialis	2012/05	Positive	R	R	S	S	R	R	R	R	R	S	R	S	R	R	R	R	ND	ND
585	IDH04325	V. fluvialis	2012/04	Positive	R	R	R	S	R	R	R	R	R	S	R	S	R	R	R	R	R	S
586	IDH04326	V. fluvialis	2012/05	Positive	S	R	S	S	R	S	R	R	R	S	R	S	R	R	R	R	ND	ND
587	IDH04357	V. fluvialis	2012/06	Positive	S	R	S	S	S	S	R	R	R	S	S	R	S	R	R	R	ND	ND
588	IDH04372	V. fluvialis	2012/06	Positive	S	R	S	S	R	R	R	R	R	S	S	S	R	R	R	R	ND	ND
589	IDH04382	V. fluvialis	2012/06	Positive	R	R	R	S	R	S	R	R	R	S	R	R	R	R	R	R	ND	ND
590	IDH04410	V. fluvialis	2012/06	Positive	R	R	R	R	S	S	R	R	R	R	S	S	R	R	R	R	ND	ND
591	IDH04413	V. fluvialis	2012/06	Positive	S	S	S	S	R	R	R	R	R	S	S	S	R	R	R	R	S	S
592	IDH04414	V. fluvialis	2012/06	Positive	R	R	R	S	R	R	R	R	R	S	R	S	R	R	R	R	R	S
593	IDH04429	V. fluvialis	2012/06	Positive	S	S	S	S	S	R	R	R	R	S	S	S	S	R	R	R	ND	ND
594	IDH04434	V. fluvialis	2012/06	Positive	S	S	S	S	S	S	R	R	S	S	S	S	S	R	R	R	ND	ND
595	IDH04447	V. fluvialis	2012/06	Positive	S	S	S	S	S	S	R	R	S	S	S	S	S	S	S	R	ND	ND
596	IDH04448	V. fluvialis	2012/06	Positive	S	R	S	S	R	R	R	R	R	S	S	S	R	R	R	R	ND	ND
597	IDH04457	V. fluvialis	2012/06	Positive	S	R	S	S	S	R	R	R	R	S	S	S	S	R	R	R	ND	ND
598	IDH0478	V. fluvialis	2012/06	Positive	S	S	S	S	S	S	R	R	R	S	S	S	S	R	R	R	S	S
599	IDH0494	V. fluvialis	2012/06	Positive	S	R	S	S	S	S	R	R	R	S	S	S	S	R	R	R	ND	ND
600	IDH01994	V. parahaemolyticus	2009/06	Positive	S	R	S	S	S	S	R	S	S	S	S	S	S	R	S	S	R	S
601	IDH01998	V. parahaemolyticus	2009/06	Positive	S	R	S	S	S	S	R	S	S	S	S	S	S	R	S	S	ND	ND
602	IDH01999	V. parahaemolyticus	2009/06	Positive	S	S	S	S	S	S	S	S	S	S	S	S	S	R	S	S	ND	ND
603	IDH02011	V. parahaemolyticus	2009/06	Positive	S	S	R	S	S	S	S	S	S	S	S	R	S	S	S	R	ND	ND
604	IDH02012	V. parahaemolyticus	2009/06	Positive	S	R	S	S	S	S	R	S	S	S	S	S	S	S	S	S	ND	ND
605	IDH02014	V. parahaemolyticus	2009/06	Positive	S	R	S	S	S	S	R	S	S	S	S	S	S	R	S	S	ND	ND
606	IDH02029	V. parahaemolyticus	2009/06	Positive	S	R	S	S	S	S	R	S	S	S	S	S	S	R	S	S	R	S
607	IDH02033	V. parahaemolyticus	2009/06	Positive	S	R	S	S	S	S	R	S	S	S	S	S	S	R	S	S	R	S
608	IDH02034	V. parahaemolyticus	2009/06	Positive	S	R	S	S	S	S	R	S	S	S	S	S	S	S	S	S	ND	ND
609	IDH02037	V. parahaemolyticus	2009/06	Positive	S	R	S	S	S	S	R	S	S	S	R	S	S	S	S	S	R	S
610	IDH02055	V. parahaemolyticus	2009/06	Positive	S	R	S	S	S	S	R	S	S	S	S	S	S	S	S	S	R	S
611	IDH02068	V. parahaemolyticus	2009/06	Positive	S	R	S	S	S	S	R	S	S	S	S	S	S	R	S	S	R	S
612	IDH02072	V. parahaemolyticus	2009/06	Positive	S	R	S	S	S	S	R	S	S	S	S	S	S	R	S	S	ND	ND
613	IDH02073	V. parahaemolyticus	2009/06	Positive	S	R	S	S	S	S	R	S	S	S	S	S	S	S	S	S	ND	ND
614	IDH02100	V. parahaemolyticus	2009/06	Positive	S	R	S	S	S	S	R	S	S	S	R	S	S	R	S	S	ND	ND
615	IDH02127	V. parahaemolyticus	2009/06	Positive	S	R	S	S	S	S	R	S	S	S	R	S	S	R	S	S	ND	ND
616	IDH02134	V. parahaemolyticus	2009/06	Positive	S	R	S	S	S	S	R	S	S	S	S	S	S	R	S	S	ND	ND
617	IDH02136	V. parahaemolyticus	2009/06	Positive	S	R	S	S	S	S	R	S	S	S	S	S	S	R	S	S	R	S
618	IDH02146	V. parahaemolyticus	2009/06	Positive	S	R	S	S	S	S	R	S	S	S	S	S	S	S	R	S	ND	ND
619	IDH02161	V. parahaemolyticus	2009/06	Positive	S	R	S	S	S	S	R	S	S	S	S	S	S	S	S	S	ND	ND
620	IDH02168	V. parahaemolyticus	2009/06	Positive	S	R	S	S	S	S	R	S	S	S	S	S	S	R	S	S	ND	ND
621	IDH02169	V. parahaemolyticus	2009/06	Positive	S	S	S	S	S	S	S	S	S	S	S	S	S	R	S	S	ND	ND
622	IDH02170	V. parahaemolyticus	2009/06	Positive	S	R	S	S	S	S	R	S	S	S	S	S	S	R	S	S	R	S
623	IDH02172	V. parahaemolyticus	2009/06	Positive	S	R	S	S	S	S	R	S	S	S	S	S	S	R	S	S	ND	ND
624	IDH02175	V. parahaemolyticus	2009/06	Positive	S	R	S	S	S	S	R	S	S	S	S	S	S	R	S	S	ND	ND
625	IDH02178	V. parahaemolyticus	2009/06	Positive	S	R	S	S	S	S	R	S	S	S	S	S	S	S	S	S	ND	ND
626	IDH02189	V. parahaemolyticus	2009/06	Positive	S	R	S	S	S	S	R	S	S	S	S	S	S	R	S	S	ND	ND
627	IDH02191	V. parahaemolyticus	2009/06	Positive	S	R	S	S	S	S	R	S	S	S	S	S	S	R	S	S	ND	ND
628	IDH02192	V. parahaemolyticus	2009/06	Positive	S	R	S	S	S	S	R	S	S	S	S	S	S	R	S	S	R	S
629	IDH02205	V. parahaemolyticus	2009/08	Positive	S	R	S	S	S	S	R	S	S	S	S	S	S	S	S	S	R	S
630	IDH02205	V. parahaemolyticus	2009/08	Positive	S	R	S	S	S	S	R	S	R	S	S	S	R	R	R	R	ND	ND
631	IDH02208	V. parahaemolyticus	2009/08	Positive	S	R	S	S	S	S	S	S	S	S	S	S	S	S	S	S	ND	ND
632	IDH02282	V. parahaemolyticus	2009/08	Positive	S	R	S	S	S	S	R	S	S	S	S	S	S	R	S	S	ND	ND
633	IDH02291	V. parahaemolyticus	2009/08	Positive	S	R	S	S	S	S	R	S	S	S	S	S	S	S	S	S	ND	ND
634	IDH02296	V. parahaemolyticus	2009/08	Positive	S	R	S	S	S	S	R	S	S	S	S	S	S	R	S	S	ND	ND
635	IDH02336	V. parahaemolyticus	2009/09	Positive	R	R	R	S	R	R	R	R	R	S	S	S	R	R	R	R	ND	ND
636	IDH02398	V. parahaemolyticus	2009/09	Positive	S	R	S	S	S	S	R	S	S	S	S	S	S	R	S	S	R	S
637	IDH02420	V. parahaemolyticus	2009/09	Positive	S	R	S	S	S	S	R	S	S	S	S	S	S	S	S	S	ND	ND
638	IDH02481	V. parahaemolyticus	2009/10	Positive	S	R	S	S	S	S	R	S	S	S	S	S	S	S	S	S	ND	ND
639	IDH02534	V. parahaemolyticus	2009/10	Positive	S	S	R	S	S	S	S	S	S	S	S	R	S	R	S	S	S	S
640	IDH02535	V. parahaemolyticus	2009/10	Positive	S	S	S	S	S	S	R	S	S	S	S	S	S	R	S	S	ND	ND
641	IDH02555	V. parahaemolyticus	2009/11	Positive	S	S	S	S	S	S	S	S	S	S	S	S	S	R	S	S	ND	ND
642	IDH02639	V. parahaemolyticus	2009/12	Positive	S	S	S	S	S	S	S	S	S	S	S	S	S	R	S	S	ND	ND
643	IDH02640	V. parahaemolyticus	2009/12	Positive	S	S	S	S	S	S	S	S	S	S	S	S	S	R	S	S	ND	ND
644	IDH 06648	V. parahaemolyticus O1:KUT	2014/11	Positive	S	S	S	S	S	S	S	S	S	S	I	R	S	R	S	S	S	S
645	IDH 06710	V. parahaemolyticus O1:KUT	2014/05	Positive	S	S	S	S	S	S	S	S	S	S	S	R	S	S	S	S	S	S
646	IDH 06814	V. parahaemolyticus O3:K6	2014/02	Positive	S	S	S	S	S	S	S	S	S	S	S	R	S	S	S	S	S	S
647	IDH 07344	V. parahaemolyticus O3:K6	2015/12	Positive	S	S	S	S	S	S	S	S	S	S	S	R	S	R	S	S	S	S
648	IDH 06769	V. parahaemolyticus O4:K8	2014/07	Positive	S	S	S	S	S	S	S	S	S	S	S	S	S	R	S	S	S	S
649	IDH 06770	V. parahaemolyticus O4:KUT	2014/07	Positive	S	S	S	S	S	S	S	S	S	S	S	R	S	I	S	S	S	S
650	IDH 06775	V. parahaemolyticus O4:KUT	2014/07	Positive	S	S	S	S	S	S	S	S	S	S	S	S	S	R	S	S	S	S
651	IDH 06778	V. parahaemolyticus O4:KUT	2014/07	Positive	S	S	S	S	S	S	S	S	S	S	S	S	S	R	S	S	S	S
652	IDH 06780	V. parahaemolyticus O4:KUT	2014/07	Positive	S	S	S	S	S	S	S	S	S	S	I	S	S	R	S	S	S	S
653	IDH 06980	V. parahaemolyticus O4:KUT	2014/09	Positive	S	S	S	S	S	S	S	S	S	S	R	S	S	R	S	S	S	S
654	IDH 06983	V. parahaemolyticus O4:KUT	2014/09	Positive	S	S	S	R	S	S	S	R	S	S	S	S	S	R	S	S	S	S
