# Supplementary material for: Molecular Insights into Antimicrobial Resistance Traits of Multidrug Resistant Enteric Pathogens isolated from India
Source: Sci Rep. 2017 Oct 31;7:14468. doi: 10.1038/s41598-017-14791-1 (PMC5663842; doi:10.1038/s41598-017-14791-1)
Supplement: Supplementary file 3 — Supplementary Table S2 [file 41598_2017_14791_MOESM3_ESM.xlsx]

## Sheet: Sheet1
Sl No.	Hospital ID	Organism Name	Pen	Amp	cab	Imp	Far	Azt	Pol	Kan	Spx	Str	Gen	Dox	Tet	Chl	Ery	Neo	Nal	Cip	Rif	Zeo	Sul	Tmp	Total no. of resistance
1	MV493	Providencia stuartii	R	R	R	R	R	R	R	R	R	S	R	R	R	R	R	R	R	R	R	R	R	R	21
2	MV36808	Klebsiella pneumoniae	R	R	R	R	R	R	S	R	R	R	R	R	R	R	R	R	R	R	R	R	R	R	21
3	IDH 07272	Salmonella spp	R	R	R	S	S	R	R	R	R	R	R	S	R	R	R	R	R	S	R	R	R	R	18
4	IDH 07174	Salmonella spp	R	R	R	S	S	R	R	S	R	R	R	R	R	R	R	S	R	R	R	S	R	R	17
5	MV32691	Salmonella Typhimurium	R	R	R	S	R	R	S	R	R	S	R	R	R	R	R	S	R	R	R	S	R	R	17
6	MV292587	Escherichia coli	R	R	R	S	S	R	S	R	S	S	R	R	R	R	R	S	R	R	R	R	R	R	16
7	IDH 06976	S.flexneri 4	R	R	R	S	S	S	R	S	R	S	R	R	R	R	R	R	R	S	R	R	R	R	16
8	IDH 06577	S.flexneri 4	R	R	R	S	S	R	S	R	R	R	S	R	R	R	R	S	R	S	R	S	R	R	15
9	MV36846	Pseudomonas aeruginosa	R	R	S	S	S	R	S	R	S	S	R	R	R	R	R	S	R	R	R	R	R	R	15
10	IDH 06570	S.flexneri 2a	R	R	R	S	S	R	S	S	R	R	S	R	R	R	R	S	R	R	R	S	R	R	15
11	IDH 06823	S.flexneri 2b	R	R	R	S	S	S	R	S	R	R	S	R	R	R	R	S	R	R	R	S	R	R	15
12	IDH 06838	S.flexneri 2a	R	R	R	S	S	S	R	R	R	R	S	R	R	R	S	S	R	R	R	S	R	R	15
13	IDH 07261	S.flexneri 2a	R	R	R	S	S	S	R	S	R	R	S	R	R	R	R	S	R	R	R	S	R	R	15
14	IDH 07265	S.flexneri 2b	R	R	R	S	S	R	R	S	R	R	S	R	R	R	R	S	R	R	R	S	S	R	15
15	IDH 07303	S.flexneri 2b	R	R	R	S	S	S	R	S	R	R	S	R	R	R	R	S	R	R	R	S	R	R	15
16	IDH 07491	S.flexneri 4a	R	R	R	S	S	R	R	S	R	S	S	R	R	R	R	S	R	R	R	S	R	R	15
17	IDH 07592	S.flexneri 3a	R	R	R	S	S	S	R	S	R	R	S	R	R	R	R	S	R	R	R	S	R	R	15
18	IDH 07518	S.flexneri 2a	R	R	R	S	S	S	R	S	R	R	S	R	R	R	R	S	R	R	R	S	R	R	15
19	IDH 06713	S. flexneri 1b	R	R	R	S	S	R	S	R	R	R	S	S	R	R	R	S	R	S	R	S	R	R	14
20	IDH 06985	S.flexneri 1b	R	R	R	S	S	R	R	S	R	R	S	S	R	R	R	S	R	S	R	S	R	R	14
21	IDH 07309	Aeromonas spp	R	R	R	S	S	R	R	S	R	S	S	S	R	R	R	S	R	R	R	S	R	R	14
22	IDH 07332	S.flexneri 2a	R	R	R	S	S	S	R	S	R	R	S	S	R	R	R	S	R	R	R	S	R	R	14
23	IDH 07489	S.flexneri 4	R	R	R	S	S	R	S	S	R	S	S	R	R	R	R	S	R	R	R	S	R	R	14
24	IDH 07052	Aeromonas spp	R	R	R	S	S	S	R	S	R	R	R	S	R	R	R	S	R	S	R	S	R	R	14
25	IDH 07108	S.flexneri 1b	R	R	R	S	S	S	R	S	R	R	S	R	R	R	S	S	R	R	R	S	R	R	14
26	IDH 07210	Shigella flexneri 4	R	R	R	S	S	R	R	S	R	S	S	R	R	R	R	S	R	S	R	S	R	R	14
27	IDH 07497	S.flexneri 2a	R	R	R	S	S	S	R	S	R	R	S	R	R	R	S	S	R	R	R	S	R	R	14
	*Whole genome sequenced bacterial isolates were marked in blue boldface
