# Supplementary material for: Molecular Insights into Antimicrobial Resistance Traits of Multidrug Resistant Enteric Pathogens isolated from India
Source: Sci Rep. 2017 Oct 31;7:14468. doi: 10.1038/s41598-017-14791-1 (PMC5663842; doi:10.1038/s41598-017-14791-1)
Supplement: Supplementary file 5 — Supplementary Table S4 [file 41598_2017_14791_MOESM5_ESM.xlsx]

## Sheet: Sheet1
Enterobacteriaceae$		Non-Enterobacteriaceae#		Vibrio spp.		Aeromonas Spp.		P. aerugenosa#
CLSI	Non-CLSI	CLSI	Non-CLSI	CLSI	Non-CLSI	CLSI	Non-CLSI	CLSI	Non-CLSI
Amp	Cab	Azt	Amp	Amp	Azt	Azt	Amp	Azt	Amp
Azt	Ery	Cab	Ery	Chl*	Cab	Chl	Cab	Cab	Chl
Chl	Far	Chl	Far	Cip	Ery	Cip	Dox	Cip	Dox
Cip	Neo	Cip	Kan	Dox	Far	Gen	Ery	Gen	Ery
Dox	PB	Dox	Nal	Gen	Kan	Imp	Far	Imp	Far
Gen	Pen	Gen	Neo	Imp	Nal	SXT	Kan	PB	Kan
Imp	Rif	Imp	Pen	SXT	Neo	Tet	Nal		Nal
Kan	Spt	PB	Rif	Tet	PB		Neo		Neo
Nal	Zeo	SXT	Spt		Pen		PB		Pen
Str		Tet	Str		Rif		Pen		Rif
Sul			Sul		Spt		Rif		Spt
SXT			Tmp		Str		Spt		Str
Tet			Zeo		Sul		Str		Sul
Tmp					Tmp		Sul		SXT
					Zeo		Tmp		Tet
							Zeo		Tmp
									Zeo
Chl* -MIC interpretation criteria for CHl antibiotic is available only for V. cholerae not for any other vibrio species.
Enterobacteriaceae$ includes genus Klebsiella, Eschericia, Shigella, Salmonella and Providentia
Non-Enterobacteriaceae# includes Pseudomonas spp. (not P. aeruginosa) and other nonfastidious, glucose-nonfermenting, gram-negative bacilli and excludes Acinetobactor Spp, Burkholderia cepacia, Stenotrophomonas maltophilia, B. mallei, B. pseudomallei, Stenotrophomonas maltophili.
CLSI - Antibiotics for which MIC or Zone measurement criteria was available I CLSI guideline
Non-CLSI-Antibiotics for which MIC or Zone measurement criteria was obtained from other sources
